# Supplementary material for: Specific transcriptional programs differentiate ICOS from CD28 costimulatory signaling in human Naïve CD4+ T cells
Source: Front Immunol. 2022 Sep 5;13:915963. doi: 10.3389/fimmu.2022.915963 (PMC9484324; doi:10.3389/fimmu.2022.915963)
Supplement: Ssupplementary Table 1 — Complete list of DEGs. [file Table_1.xlsx]

## Sheet: CD28vsCD3
Gene	log2FC	padj
A1BG-AS1	-1.27015	0.00349084
A2M	-7.27839	7.4433e-06
ABCA1	3.60982	0.0201263
ABCA10	-2.88751	0.000959225
ABCA12	2.9129	0.0317546
ABCA2	-2.00717	1.83565e-07
ABCA5	-1.37903	0.0239695
ABCA6	-3.96865	0.00904355
ABCA7	-3.45121	5.25911e-09
ABCB9	1.07929	0.014817
ABCC3	-6.24261	5.05026e-05
ABCD2	-1.11801	0.00649796
ABCD4	-1.06067	0.00173631
ABCG1	2.08263	0.00172927
ABHD13	-1.1054	0.00078819
ABHD17C	1.66158	3.33025e-06
ABHD3	-1.17109	0.00521154
AC003104.1	1.57986	0.0197515
AC004067.5	-2.07636	0.0115168
AC004381.6	2.5483	1.7732e-07
AC005154.6	-1.71959	5.68902e-05
AC005306.3	-1.95734	0.00124872
AC005307.3	3.21647	0.0296114
AC005562.1	1.59095	7.50811e-05
AC005618.6	-2.45758	0.03014
AC005740.6	-2.47377	0.0147254
AC006129.2	-1.05699	0.00832086
AC006547.13	-1.47731	0.0328023
AC007246.3	2.3693	0.00500361
AC007292.6	-2.07042	0.0121483
AC008746.12	-1.91174	0.0253323
AC009005.2	2.17874	0.0102394
AC009120.6	-1.77981	0.00512493
AC009950.2	-1.22112	0.0419476
AC012074.2	-4.44005	0.000805575
AC012146.7	1.27681	0.00203739
AC015971.2	-1.26224	0.00162977
AC018816.3	-1.79965	0.00890763
AC018890.6	-4.598	0.00174794
AC027612.6	3.37153	0.000853775
AC062029.1	-1.20335	0.0272262
AC074289.1	-1.77639	0.0229428
AC078883.3	-2.09274	0.00582139
AC083843.4	-1.88605	0.0318843
AC093495.4	-1.62095	0.000326832
AC093642.1	-2.01242	0.0393748
AC100830.4	-1.81775	0.0282985
AC109333.10	-2.06012	0.00408462
AC116614.1	2.51729	0.00300922
AC144652.1	1.90323	0.00903503
AC159540.1	-2.2102	0.0399002
ACAA2	1.14375	0.000818161
ACACA	1.48512	0.00433618
ACACB	-1.2372	0.0129726
ACAN	-2.65989	0.0106482
ACAT1	1.50088	0.00114136
ACAT2	1.11142	0.00747594
ACBD4	-1.18486	0.0126979
ACE	-5.54505	0.000874173
ACHE	-4.6452	0.000859032
ACMSD	-2.77826	0.00990886
ACOT9	1.37901	0.00171577
ACP5	-2.23976	1.60192e-06
ACRBP	-3.08401	1.51473e-07
ACSL4	1.2771	0.0156083
ACSS1	-1.75066	0.000577586
ACTN1-AS1	-4.47174	0.00965495
ACVR1C	-1.80602	0.000170404
ACVR2A	-1.96594	0.00158726
ACVRL1	-4.9674	0.0241694
ACYP1	1.02557	0.000903031
ADAM23	-2.62128	0.0261284
ADAM28	-4.28464	1.41649e-05
ADAM9	1.84631	0.0102304
ADAMDEC1	-6.38717	3.41311e-07
ADAMTS1	3.93885	0.044337
ADAMTSL2	-1.91272	0.0439838
ADAMTSL4	-1.48778	0.0118851
ADCK1	-1.08807	0.00916578
ADCK3	-1.25776	0.00145609
ADCY1	3.8656	0.000179182
ADCY10P1	-3.8887	8.12535e-10
ADCY9	1.34083	0.0245977
ADD2	1.94585	0.000182435
ADD3	-1.36389	0.000412023
ADGRA3	1.09315	0.0473596
ADGRL1	-1.07147	0.0112804
ADHFE1	-3.44662	2.87462e-05
ADK	1.20084	0.00232062
ADM	5.65436	3.84316e-12
ADM2	1.33489	0.0154008
ADORA2B	1.42282	0.000565171
ADPRM	-1.11854	0.00662485
ADSSL1	-1.35842	0.0256851
AE000661.50	-4.41622	0.0438391
AEBP1	-1.24171	0.0115314
AEN	1.13566	0.000765839
AF131215.2	-1.23943	0.00654257
AF131215.9	-1.44943	0.0287091
AF165138.7	4.17166	0.00182857
AFAP1	1.55191	0.0251121
AFF3	-1.82056	0.0209861
AFMID	1.68407	0.00201058
AGBL2	-1.81267	0.000790946
AGER	-2.27498	3.66356e-08
ago-04	-1.33405	0.000191011
AGPAT5	1.07178	0.0392149
AGTRAP	-1.125	0.016993
AHCY	1.81063	0.000539125
AHSA2	-1.34181	0.0003038
AIF1	1.45071	0.000256569
AIG1	1.64842	2.69647e-07
AIM2	2.2637	0.0462623
AIRE	-4.16506	0.00181876
AK1	-1.75379	2.6414e-05
AK2	1.52576	9.70034e-05
AK4	3.85468	0.000717843
AK5	-2.44119	0.000404521
AK6	1.68821	6.75926e-06
AK7	3.12144	0.000160067
AK8	-2.02031	0.044049
AK9	-2.18835	4.40078e-07
AKAP13	-1.06918	0.00423237
AKAP5	-1.06729	0.0193664
AKIP1	1.23562	0.00157019
AKR1C1	-3.51962	3.54213e-05
AKR1C2	-3.26326	0.00036605
AKTIP	-1.06005	0.0358561
AL133493.2	2.32342	0.000113201
ALB	-4.18638	0.033043
ALDH18A1	1.13269	0.0250458
ALDH1A1	-5.79729	0.000367743
ALDH1L2	4.53942	1.65636e-08
ALDOA	1.63956	2.86887e-08
ALDOC	2.16666	2.45036e-07
ALKBH5	1.1569	2.56092e-06
ALMS1-IT1	1.80254	0.0222023
ALOX12	-1.23989	0.0154325
ALOX12B	2.30732	0.0177572
ALOX15B	-4.28247	0.00216554
ALOX5	-4.14034	7.87235e-05
ALOXE3	-3.73785	0.0338928
ALS2CL	-2.58059	0.00059094
ALS2CR12	-2.64892	2.50236e-05
ALYREF	1.23043	0.00319883
AMACR	1.24525	0.0201863
AMIGO1	-4.13966	3.55069e-11
AMN	-5.10734	0.00182857
AMT	-2.30293	5.94412e-07
AMY2B	-3.81701	1.14859e-05
AMZ2	1.34351	2.02143e-05
ANAPC1	1.22114	0.00865478
ANAPC11	1.15546	0.00013605
ANAPC2	-1.20295	0.00134485
ANG	2.59882	0.000480732
ANGPTL4	5.03661	7.47923e-12
ANGPTL6	1.0436	0.0399083
ANK2	4.52105	7.28164e-08
ANK3	-2.05733	0.00130808
ANKLE1	1.15523	0.0254958
ANKMY1	-1.17044	1.4081e-05
ANKRD10	-1.11333	0.00286985
ANKRD12	-1.29045	8.77663e-08
ANKRD13B	1.42357	0.00799345
ANKRD13D	-1.25262	0.000847361
ANKRD18B	3.81766	0.0289811
ANKRD18DP	3.80648	8.82846e-09
ANKRD34A	1.82846	1.08884e-09
ANKRD37	2.91587	3.17499e-21
ANKRD39	1.47629	1.30585e-05
ANKRD49	-1.04704	0.00413763
ANKRD55	-1.2459	0.00438333
ANO7	2.62398	1.30379e-05
ANO8	-1.83693	4.93038e-05
ANO9	-1.78488	4.63676e-07
ANPEP	-6.40946	2.92521e-08
ANTXR2	-1.68875	0.00170784
ANXA2	1.46774	0.0139447
ANXA2R	-2.70052	1.87096e-05
ANXA3	5.64395	3.71391e-06
AP000221.1	5.07196	0.0168655
AP000240.9	-3.90875	0.039539
AP000251.3	2.59321	0.00090638
AP000254.8	-2.21102	0.000290049
AP000783.1	2.76183	9.49168e-06
AP001046.5	2.73073	7.5013e-12
AP001347.6	2.15654	0.0034037
AP1G2	-1.26189	3.08019e-06
AP1S1	1.42518	8.68046e-06
AP3B2	-2.42017	0.0349359
AP3S1	1.75509	2.87116e-08
AP4S1	-1.19883	0.00652376
AP5Z1	-1.59076	0.000563932
APBA2	-2.78972	1.28023e-07
APBB1	-1.58268	0.00187555
APBB2	3.33028	0.00128912
APBB3	-1.29387	0.00878541
APH1B	-1.1977	0.000468046
APIP	1.02583	0.000119876
APITD1	1.49476	0.00174794
APITD1-CORT	1.05125	0.0218967
APLN	4.81527	5.71549e-07
APLP1	2.4778	0.00669368
APOBEC3C	1.15334	0.00329416
APOBEC3H	1.82927	0.0014563
APOL2	-1.21596	0.00117622
APOL3	-2.15604	1.08866e-07
APOLD1	1.15862	0.00106528
APOO	1.71125	1.31373e-06
APOPT1	1.07841	2.25452e-05
APPL2	-1.4809	0.000193721
AQP9	-5.41519	0.00163172
ARAP2	-4.05014	1.27045e-06
ARFGEF3	6.49758	1.13697e-13
ARG2	2.64859	2.66873e-09
ARGLU1	-1.07219	0.00234497
ARHGAP11A	1.9073	0.00449904
ARHGAP11B	1.59979	0.000854014
ARHGAP12	-1.88329	0.000309011
ARHGAP18	1.48724	0.00260804
ARHGAP19	1.40028	0.00892567
ARHGAP22	-4.25153	3.59545e-07
ARHGAP24	-6.69557	0.000665397
ARHGAP25	-1.13586	0.00641739
ARHGAP27	-1.20162	0.00076802
ARHGAP8	1.81203	0.0460515
ARHGAP9	-1.15422	0.00211083
ARHGEF1	-1.57184	4.19085e-05
ARHGEF11	-2.66556	0.000128751
ARHGEF18	-1.4185	0.010418
ARHGEF19	-1.88564	2.15513e-07
ARHGEF3	-1.22199	1.9589e-05
ARHGEF40	-2.91292	0.00704702
ARID3A	1.39038	5.05726e-05
ARID5B	1.04598	0.00488398
ARL3	1.41876	0.000632845
ARL4C	-1.10671	0.0125504
ARL5A	1.12298	0.0272299
ARMC2	-1.66937	0.000199463
ARNTL	-1.64234	5.72902e-08
ARNTL2	1.45995	0.0377062
ARPC5L	1.29295	6.60786e-05
ARRDC1	-1.05674	0.00346959
ARRDC2	-3.46342	5.16127e-10
ARSA	-2.61743	3.31743e-07
ARVCF	-1.80282	0.0128028
ASAH2B	1.12294	0.0331884
ASB16-AS1	-1.53397	6.10865e-05
ASCC1	1.44415	0.00159163
ASF1B	1.54331	0.00769851
ASGR1	2.63258	0.000846308
ASH1L	-1.10747	2.23917e-06
ASIC1	1.5209	0.0324181
ASNS	1.8333	6.72867e-06
ASPHD2	1.56091	4.06484e-08
ASPM	1.7613	0.00537292
ASPRV1	-1.16583	0.0389869
ASS1	6.10652	1.14925e-12
ASUN	1.24705	0.00225924
ATAD2	1.12383	0.0362404
ATF7IP2	-1.12191	0.0103741
ATG14	-1.67432	1.18257e-05
ATG16L1	-1.18974	1.65398e-06
ATG4C	1.19112	0.000336011
ATHL1	-2.7315	3.0361e-09
ATM	-3.40398	1.86237e-11
ATP1B2	-3.97858	0.0108501
ATP2A1-AS1	1.44711	0.0212389
ATP5C1	1.46476	1.14275e-05
ATP5F1	1.38057	1.49393e-05
ATP5G3	1.27473	0.0046998
ATP5I	1.2078	0.000537109
ATP5J	1.33207	0.00021486
ATP5J2	1.28259	7.1469e-05
ATP6V0E2-AS1	-1.84989	0.00535341
ATP6V1G2	-1.25134	0.00679662
ATP8B4	2.28644	0.000555378
ATPIF1	1.15718	0.000702293
AUNIP	1.52102	0.0146499
AURKB	1.94241	0.00134703
AUTS2	-2.41983	0.00105489
AVEN	1.03967	0.00865144
AVIL	-3.06998	9.00032e-05
AXIN2	-2.11935	0.000246453
AZIN1-AS1	1.71091	9.62448e-05
B3GALNT1	1.85574	0.0412475
B3GALT2	-6.86501	0.000254396
B3GALT4	-2.03115	0.0006015
B3GNT4	3.2463	4.18148e-05
B3GNT8	-2.41582	0.0313412
B4GALNT3	3.87673	1.35777e-06
B4GALT2	2.47286	0.000184216
B9D1	3.54919	9.64395e-11
BAALC	-3.67704	0.017734
BACE1-AS	-1.61022	0.0388387
BAG2	1.01088	0.0281824
BAHCC1	-2.60722	0.00124409
BAHD1	-1.14983	1.48124e-05
BAIAP2L2	-1.7674	0.022073
BAIAP3	-1.71382	0.0362874
BANK1	-2.98017	0.0245515
BARD1	1.18092	0.00853953
BARX1	8.65428	2.37292e-08
BASP1	-2.68936	0.000122358
BBS2	-1.64242	0.000178791
BBS7	1.18822	0.00101155
BCAS1	-2.25751	0.0473914
BCAT1	2.80118	9.62448e-05
BCAT2	1.34398	3.16338e-06
BCCIP	1.08973	0.00296888
BCKDHA	1.0171	0.00727785
BCKDK	1.2503	6.06117e-07
BCL11B	-1.50315	0.00324046
BCL2L11	-1.67012	0.022508
BCL9L	-1.66267	6.33822e-05
BCO2	-1.40965	0.0154912
BDNF-AS	-1.6614	0.0115549
BEGAIN	1.60093	0.00104177
BEND5	3.08393	7.41697e-09
BEX4	-1.3897	0.000936285
BHLHE41	-5.49987	0.00501464
BIN2	-2.05456	1.90423e-05
BIRC7	5.19057	0.0418511
BISPR	-1.44704	0.000515016
BIVM	1.39894	7.6007e-05
BLK	-4.64586	0.000114674
BLNK	-3.7049	0.0264974
BMF	-1.66992	0.00589213
BMP7	4.85801	0.0457679
BMP8B	-1.52242	0.00122208
BMPR2	-1.1422	0.000443399
BNIP1	1.06786	0.00695209
BNIP3	2.88033	1.05101e-11
BNIP3L	1.49402	7.9473e-08
BNIP3P1	3.46518	3.69624e-28
BOLA3	2.23365	2.32363e-09
BOLA3-AS1	1.98945	0.000698963
BOP1	1.94385	0.000132473
BORA	1.36428	3.00282e-05
BORCS6	-1.11713	0.0399969
BORCS8	-1.08251	0.00013624
BRCA1	1.51176	0.0471931
BRCA2	1.54403	0.00186984
BRD1	-1.02309	0.0343674
BRI3BP	1.41554	0.00383984
BRICD5	-2.01263	0.000238531
BRIP1	1.19201	0.0414353
BRWD1	-1.18387	1.21347e-05
BSPRY	3.91515	6.45115e-09
BTBD3	1.30122	0.0102453
BTG1	-1.22144	0.00271906
BTG3	1.13601	0.0116481
BTK	-3.82843	5.95455e-06
BTN2A1	-1.75458	6.50041e-06
BTN3A1	-3.16725	1.21689e-08
BTN3A2	-1.94812	0.00502367
BTN3A3	-2.9154	4.72245e-17
BUB1B	2.00079	0.010891
BYSL	1.24951	0.0235789
BZRAP1-AS1	-1.86894	1.25566e-08
BZW2	1.42543	0.00124087
C11orf24	1.37069	2.3504e-06
C11orf42	-2.3351	0.0338002
C11orf71	-1.14742	0.00693236
C11orf95	-1.71931	1.83565e-07
C11orf96	5.04918	0.00578994
C12orf42	-4.18104	0.0014339
C12orf73	1.31118	5.9437e-05
C12orf75	2.17563	3.44982e-06
C14orf159	-1.10687	0.000304998
C14orf28	-1.27778	0.0339145
C16orf45	1.75628	0.00258085
C16orf52	-1.19675	0.00130184
C16orf54	-2.71897	8.34617e-09
C16orf59	1.61504	0.00627187
C16orf74	-2.6892	0.0114944
C16orf87	1.21467	0.00123563
C16orf95	1.92296	1.06055e-06
C17orf51	1.9821	1.21689e-08
C17orf53	1.47145	0.00346052
C17orf58	2.922	5.04276e-11
C17orf75	1.20907	0.0039929
C17orf89	1.15667	0.0117513
C17orf96	2.11155	0.00081071
C18orf54	1.43932	0.000176403
C19orf38	1.05659	0.0261449
C19orf48	1.21436	0.0168394
C19orf54	1.15336	0.000656176
C19orf66	-1.46043	0.000253108
C19orf71	-1.7765	2.36396e-07
C19orf80	2.9387	0.0480272
C1QBP	1.60361	3.73481e-05
C1QTNF3	-1.71188	0.00923699
C1orf101	-2.1942	0.00528439
C1orf127	-4.26728	0.0301967
C1orf132	-3.1827	1.81335e-09
C1orf145	-4.58016	2.72673e-05
C1orf162	-3.60855	1.83565e-07
C1orf186	-6.46516	0.000139148
C1orf204	-2.00212	0.0335414
C1orf228	-2.30484	2.65385e-08
C1orf233	-1.22321	0.00530535
C1orf43	1.08297	4.1775e-06
C1orf54	-1.40734	0.00912545
C1orf61	-2.82279	0.00935545
C1orf74	-1.46866	0.0027735
C20orf27	1.30658	7.05791e-06
C21orf2	-1.96224	6.50459e-05
C21orf58	1.11943	0.00210511
C22orf15	-1.88233	0.0241694
C22orf23	-1.31039	0.0053863
C2CD4D	2.47771	7.24076e-05
C2orf27A	1.29577	0.00975646
C2orf47	1.17029	8.91016e-05
C2orf68	-1.07245	0.000109162
C2orf72	5.51251	4.1697e-11
C3	-3.56762	0.0428436
C3orf14	1.55516	0.0132207
C3orf67	2.46817	1.32028e-05
C3orf80	-2.11049	0.0288541
C4orf27	1.1708	5.27082e-05
C4orf33	1.38915	9.87783e-06
C4orf46	1.04321	0.0401364
C4orf47	6.52495	1.34299e-06
C5AR1	-4.38965	2.61617e-06
C5orf30	1.26539	0.0308104
C5orf34	1.48027	0.000461181
C5orf45	-2.31086	4.50842e-07
C5orf56	-2.2347	3.44675e-07
C5orf58	-1.19944	0.0180892
C6orf223	5.17884	6.20758e-09
C6orf226	-1.35889	0.020872
C6orf229	-2.82892	0.037492
C6orf3	-2.11549	0.00259068
C7orf43	-2.46608	5.10043e-08
C8orf46	-3.37976	0.0333661
C8orf88	2.15812	0.0013783
C9orf131	-2.61199	0.0420638
C9orf172	1.94906	0.000148137
C9orf40	1.93	3.75719e-10
C9orf64	1.3422	0.000539125
C9orf9	1.20766	0.0253763
C9orf91	1.01891	2.24399e-06
CA12	3.4994	0.00849401
CA2	1.10999	0.0430882
CA5B	-1.67674	0.00519806
CA6	-1.64036	0.0130347
CABP1	5.1775	0.0238736
CABYR	1.91516	0.0431009
CACNA1C	-2.105	0.00059127
CACNA1E	-5.35979	0.00356026
CACNA1F	-1.90559	0.00834097
CACNA1H	-3.15243	2.03585e-05
CACNA1I	-6.50992	5.34236e-06
CACNB3	1.38587	0.0303046
CADM3	-4.03482	0.0434854
CALB1	-2.26258	0.0333316
CALCB	3.80168	9.44152e-06
CALCOCO1	-2.88473	7.90726e-09
CALML6	-2.9641	0.0168265
CALN1	-3.10292	0.0149784
CAMK2D	1.24905	0.00259764
CAMK2G	-1.27336	0.000922594
CAMK2N1	-1.98446	0.0111484
CAMK4	-1.65815	8.25402e-06
CAMKMT	1.19858	0.000271141
CAMKV	2.14782	0.0409365
CAPN3	-3.15078	0.000876604
CAPN5	-2.39362	0.000627534
CAPRIN2	-1.69778	0.00020503
CAPS	-3.62346	2.13202e-07
CAPSL	4.06916	0.00211938
CARD14	-1.81629	0.00709131
CARD16	-1.49625	0.000571608
CARF	-1.48677	2.03041e-06
CARM1	1.27034	0.00013187
CARNS1	-2.42874	1.83192e-05
CASKIN1	3.78795	0.000159168
CASP1	-1.39722	0.000821412
CASP4	-1.3246	1.29069e-06
CASQ1	-2.70201	0.0375234
CASS4	-2.28119	3.07178e-05
CASZ1	-2.42573	1.57798e-07
CATSPER2	-1.25768	0.00167364
CATSPERG	-2.34313	0.000665397
CBARP	2.41775	0.027714
CBFA2T2	-1.17819	0.000966236
CBFA2T3	-3.23413	0.000278249
CBLN3	-1.50473	0.00995997
CBS	4.72471	2.48953e-14
CBX7	-2.14933	8.00217e-07
CC2D1B	-1.16027	3.63228e-05
CCDC113	1.988	0.00313138
CCDC124	1.24478	1.70742e-05
CCDC130	-1.34523	0.00177369
CCDC138	1.26434	0.0123145
CCDC146	-3.99527	1.43872e-08
CCDC15	1.01884	0.0261702
CCDC150	1.67529	0.0048488
CCDC152	1.85145	0.000278057
CCDC154	-4.15403	5.09721e-11
CCDC159	-2.42452	7.78761e-08
CCDC163P	1.63933	9.67934e-06
CCDC180	-2.27063	0.001819
CCDC183	-2.9129	2.31735e-05
CCDC186	-1.15473	7.71195e-05
CCDC188	-1.35682	0.042076
CCDC191	-2.18134	2.60649e-05
CCDC30	-2.02556	0.0395868
CCDC34	1.45176	0.00101671
CCDC39	-1.86173	0.000113903
CCDC51	1.35226	0.00407187
CCDC58	2.29338	7.69676e-19
CCDC6	1.64158	0.000328156
CCDC64	-1.54529	4.87837e-07
CCDC64B	3.92309	0.00051713
CCDC65	-2.34002	0.0125553
CCDC66	-1.2113	0.000302176
CCDC69	-1.25353	1.95392e-05
CCDC74A	2.17634	3.58241e-06
CCDC85B	1.13236	0.0488446
CCDC86	1.01927	0.0386627
CCDC88B	-1.56281	0.000130099
CCDC88C	-1.11522	0.0100217
CCDC92	-1.88436	0.00023701
CCL2	-3.07627	0.0061338
CCL22	-2.16524	0.00846761
CCL3	1.62855	0.0335812
CCL4	1.65021	0.00379217
CCL8	-5.72622	0.0221161
CCNA2	1.9844	0.00330657
CCNB1	1.6616	0.0353013
CCNB1IP1	1.06461	0.000163483
CCNB2	1.94697	0.0031786
CCND1	-1.2074	0.0482379
CCND2	1.46158	0.00486118
CCND3	1.27655	0.000121991
CCNF	1.87166	0.00220305
CCNH	1.31297	1.66155e-05
CCNL2	-1.86311	4.81807e-05
CCR1	-3.77646	0.000450606
CCR9	-4.84105	0.0173613
CCRL2	-1.22343	0.0337407
CCT4	1.02739	0.013375
CCT5	1.20397	0.0172119
CCT6P3	-1.85031	0.0018055
CCT8	1.19232	0.00606761
CD109	2.26617	0.00148337
CD19	-2.38416	0.0283665
CD244	-3.49201	0.00048137
CD247	-1.21066	3.81563e-05
CD248	-1.93079	0.0374547
CD27	-1.18371	0.000225814
CD300LF	-4.29292	0.00541579
CD36	-4.4946	0.000129057
CD37	-1.2133	0.00079383
CD40	-2.7483	2.72197e-05
CD40LG	1.32958	0.00554562
CD6	-1.57399	3.13016e-06
CD72	1.32494	0.00662238
CD74	-1.92208	1.00915e-09
CD83	-1.31318	0.0136537
CD84	-1.50546	0.0002683
CD86	-4.1115	9.9536e-07
CD8B	1.9132	0.0282323
CD96	-2.14786	1.40142e-09
CDC25B	-1.62235	0.00359594
CDC25C	2.5161	0.00024178
CDC42BPA	2.80208	6.2696e-05
CDC42BPB	-1.22306	0.0153426
CDC42EP1	2.308	0.0237905
CDC42SE1	-1.59029	4.08485e-07
CDC42SE2	-1.05453	7.45531e-05
CDC45	1.68686	0.0272789
CDC7	1.50665	2.43071e-07
CDCA2	1.68184	0.0271485
CDCA4	1.46592	0.000653682
CDCA5	1.8333	0.00826279
CDCA7	1.72991	0.0179796
CDCA8	1.75165	0.0095522
CDH1	2.54066	0.0241694
CDH23	-2.22451	0.00310759
CDH24	-3.29579	8.19089e-09
CDH26	-1.2617	0.0147541
CDH3	5.37527	8.17712e-08
CDHR2	-2.39939	0.040941
CDK1	2.0854	0.00344111
CDK20	-1.75525	5.43e-06
CDK2AP1	2.0278	0.000883855
CDK4	1.1557	0.0152188
CDK5RAP3	-1.27149	6.87089e-05
CDK7	1.28957	2.11195e-06
CDK8	1.0789	0.000144718
CDKL5	-1.33453	8.78095e-06
CDKN1C	-2.46207	0.00564877
CDKN2AIPNL	1.13935	5.85399e-06
CDKN2B	-3.30178	0.0481599
CDKN2D	1.34031	0.00267666
CDKN3	2.07623	0.000910101
CDO1	7.06957	6.54239e-09
CDR2L	2.11653	0.0146222
CDT1	2.09259	0.000222424
CEBPA	-4.23598	5.03274e-05
CECR5	1.07244	2.78199e-05
CEMIP	-1.10396	0.0283055
CENPA	2.12593	0.0016751
CENPH	2.44248	3.5683e-08
CENPK	1.5428	0.00273581
CENPL	1.06052	0.00534892
CENPM	1.38076	0.0163408
CENPN	1.64221	0.00516557
CENPO	1.31509	0.0324362
CENPP	1.16338	0.00108386
CENPQ	1.29813	0.00692241
CENPT	-1.17514	0.000343053
CENPU	1.61706	0.0368563
CENPV	1.25311	7.42216e-05
CENPW	2.16326	0.000109404
CEP128	1.52386	0.0085596
CEP152	1.32471	0.00177623
CEP55	2.25274	0.00238947
CEP57L1	1.55442	0.000392101
CEP68	-1.82854	0.0014642
CEP83	1.27603	9.19325e-05
CEP95	-1.14438	0.00186647
CERK	-1.3211	0.00366781
CERKL	-2.23512	0.00244105
CERS3	-3.28778	0.0242295
CES3	4.23881	1.08884e-09
CETN3	1.2686	0.000179933
CETP	-2.63348	2.19286e-05
CFAP44	-2.66225	7.03382e-07
CFAP54	2.6715	0.00315496
CFAP58	2.97158	0.000271141
CFAP70	-2.10004	7.81015e-05
CFDP1	1.14543	0.0118145
CFH	-2.2666	0.0429999
CFL2	-1.00148	0.00814172
CFLAR	1.0281	0.00956245
CFP	-2.8917	7.87361e-07
CGREF1	3.75185	1.75163e-16
CHAC1	3.08095	2.90975e-07
CHAF1A	1.18908	0.0111066
CHCHD1	1.12295	0.00149781
CHCHD10	1.39066	0.00182524
CHCHD2	1.46135	0.00021268
CHCHD6	1.23387	0.000111005
CHD3	-1.20284	1.00349e-09
CHD6	-1.3094	1.29451e-06
CHEK1	1.66857	0.0387448
CHI3L1	-5.57674	4.33274e-09
CHKB	-1.74064	1.54439e-06
CHMP7	-2.41396	1.28023e-07
CHPF	1.13043	0.00333702
CHPF2	-1.09677	0.00197293
CHPT1	1.36271	0.000978052
CHRNA10	-2.04659	0.000419699
CHRNA5	2.27847	7.57987e-06
CHST12	-4.95282	1.47987e-06
CHSY1	1.21836	0.000627534
CHURC1	-1.45625	0.00347739
CIITA	-3.46432	7.9755e-10
CIR1	-1.06458	0.00937039
CIRBP	-1.35751	0.000159758
CISD1	1.78274	1.75249e-06
CISD2	1.21983	0.000702225
CISH	1.9064	0.000109053
CIT	1.80523	0.00238791
CKAP5	1.15158	0.0158029
CKLF	1.76153	7.36961e-05
CKS1B	1.70564	0.00179186
CKS2	2.68816	1.28776e-05
CLC	-4.32003	0.00271811
CLCF1	-3.06963	0.000122601
CLCN4	-3.89673	0.00515641
CLCN7	-1.54714	1.98968e-09
CLDN1	3.23482	0.00201256
CLDN12	2.22865	0.000308343
CLDN15	-1.10605	0.000552418
CLDND2	2.45618	0.000180285
CLEC2D	-1.15153	0.000620731
CLEC5A	-5.25134	0.0110211
CLEC7A	-4.74572	0.0120641
CLIC1	1.48024	0.0016123
CLIC2	-2.65046	1.28808e-07
CLIC3	-3.85991	0.0399969
CLIC4	2.12681	0.00108481
CLIC6	-2.65362	0.0164327
CLIP2	-2.90916	1.78671e-07
CLIP4	-1.10611	0.0121811
CLK1	-1.1905	0.0149237
CLK4	-2.01728	1.08032e-06
CLN3	-1.20531	0.00131225
CLPB	1.30521	0.0156083
CLPP	1.39818	4.41696e-07
CLU	-2.61917	0.000151732
CLUAP1	-1.70538	0.000113655
CLUHP3	-1.08671	0.000903031
CLUL1	1.88963	0.0458985
CMTM1	1.29016	0.0247592
CMTM4	1.21276	0.0195565
CNIH4	1.11258	0.000511088
CNKSR1	-1.41656	0.0127759
CNN3	-1.29445	0.0210085
CNNM1	2.4316	0.000129427
CNPY4	-1.25324	1.43574e-05
CNR2	-4.17777	6.02141e-05
CNRIP1	-7.19929	3.09553e-06
CNTD1	-1.58341	0.000919791
CNTNAP1	-1.77014	0.000608714
COA4	1.05527	2.59612e-06
COA6	1.08887	0.000492545
COL11A2	-2.06451	0.00743462
COL15A1	2.35586	0.0453238
COL24A1	-4.59632	0.013222
COL27A1	2.1635	0.00247581
COL5A3	-3.56034	0.00407187
COL6A2	-3.01519	0.000118967
COL6A3	2.53651	0.00188539
COL7A1	-1.73466	0.0349734
COLGALT2	3.17907	0.000229493
COLQ	-2.55212	2.90604e-06
COMT	1.05887	1.70057e-06
COMTD1	1.83848	3.66356e-08
COQ10A	-1.80368	3.52326e-05
CORO1B	1.83459	5.44037e-10
CORO6	2.16432	0.00266933
COTL1	1.11965	0.00764676
COX10	1.15871	0.000340211
COX10-AS1	-2.53746	0.0418767
COX16	1.12727	0.000203749
COX17	1.90171	0.000327646
COX5A	1.66656	2.16854e-08
COX5B	1.14824	0.000228282
COX6A1	1.28158	0.0001311
COX6C	1.29744	1.68122e-05
COX7A2	1.24147	0.000366567
COX7B	1.31724	0.00013922
CPAMD8	-5.13964	0.00659886
CPD	1.30887	0.0102321
CPEB1	-4.35734	0.014391
CPM	3.70488	8.10707e-07
CPNE7	2.46092	2.4382e-05
CPQ	-2.19794	2.12133e-05
CPS1	1.39361	0.0376747
CR2	-1.45354	0.00100461
CRABP2	2.18947	0.0213415
CRADD	1.1972	0.000752599
CRB3	-1.71646	0.0238471
CRBN	-1.08073	0.0020685
CREB3L3	-6.09573	0.0014642
CREBBP	-1.23818	0.000151195
CREBRF	-2.46893	1.24095e-09
CRELD1	-1.6655	8.19345e-05
CRHBP	-3.01696	0.00590834
CRIP1	-1.14533	0.00342554
CRIPAK	-2.18994	1.07953e-06
CRNDE	2.63634	0.00376717
CROCC	-1.89844	0.00101301
CRTAM	-3.75636	3.83338e-09
CRTC1	-2.31899	8.69067e-06
CRTC3	-1.14817	5.34572e-05
CRY2	-1.49037	6.6716e-06
CRYBG3	1.19719	0.0317141
CRYGS	-2.02844	0.00106174
CRYZ	1.45192	8.74925e-05
CSAD	-1.84319	0.000354182
CSF1R	-3.1346	0.00922917
CSF2RB	-4.01042	8.52424e-09
CSGALNACT1	-3.88003	2.13244e-08
CSNK1E	1.23375	1.67226e-06
CSRNP1	1.13696	0.00651755
CSRNP2	-1.30568	1.86103e-05
CST3	-2.20569	0.0303558
CST7	2.97948	1.41582e-08
CSTA	-3.19637	0.0196707
CTA-363E19.2	-1.27497	0.0485509
CTB-113P19.5	-2.52217	0.0215278
CTB-119C2.1	-1.84824	0.000198076
CTB-12O2.1	-5.68921	0.00555785
CTB-131B5.5	-4.14084	0.00074786
CTB-31O20.4	-1.36079	0.000186782
CTB-33O18.3	-3.34455	0.0358579
CTB-36H16.2	-3.84116	9.87259e-05
CTB-55O6.8	1.63498	0.0149237
CTB-58E17.1	1.04659	0.00639624
CTB-75G16.3	-2.80683	0.0368563
CTB-92J24.2	1.77442	0.000339663
CTBP2	-1.9948	0.000261898
CTC-251D13.1	-1.84806	0.024793
CTC-251I16.1	1.72816	0.00144074
CTC-281F24.3	-1.58878	0.0228722
CTC-338M12.4	-1.17685	0.00690568
CTC-343N3.1	-1.68227	0.0016574
CTC-378H22.1	-2.09704	0.00362233
CTC-429P9.3	-2.39445	0.000281331
CTC-457L16.2	-4.79808	0.0125204
CTC-471J1.2	-1.88552	0.0248573
CTC-479C5.10	-2.0825	6.94717e-05
CTC-523E23.1	-2.58412	0.00748592
CTC-559E9.5	-1.91552	0.000213192
CTC1	-2.62853	1.34906e-11
CTD-2026K11.5	-3.62813	0.0263272
CTD-2035E11.4	-3.91756	0.000211245
CTD-2035E11.5	-5.84386	2.68413e-06
CTD-2054N24.2	2.20492	0.000769003
CTD-2162K18.4	1.67111	0.013306
CTD-2192J16.20	-2.00014	2.37412e-11
CTD-2201E18.3	-1.39465	0.00683968
CTD-2201I18.1	-4.02458	0.000697402
CTD-2207O23.3	-3.20842	3.11735e-06
CTD-2228K2.7	-1.56785	0.0293019
CTD-2240E14.4	-1.25286	0.0234343
CTD-2270P14.1	-1.67231	1.08884e-09
CTD-2284J15.1	-3.44018	0.000301905
CTD-2292M16.8	-2.24708	0.00295849
CTD-2292P10.4	3.61595	5.91845e-05
CTD-2341M24.1	-2.71508	0.00068097
CTD-2349P21.9	-1.73813	0.00490086
CTD-2368P22.1	-1.24098	0.00256171
CTD-2396E7.11	-2.28914	0.00199293
CTD-2528L19.6	-2.5771	0.00128748
CTD-2561B21.11	-4.66463	0.00828364
CTD-2562J17.6	-1.53914	0.00355527
CTD-2574D22.4	-1.15611	0.00270442
CTD-2619J13.17	-1.13559	0.0303218
CTD-2619J13.23	-2.34237	0.00673474
CTD-3035K23.7	-2.0858	0.0252754
CTD-3088G3.8	-3.14679	0.000231288
CTD-3092A11.2	-2.26572	5.48306e-05
CTD-3184A7.4	-2.09779	0.00763789
CTD-3203P2.1	-2.60774	8.51844e-05
CTD-3203P2.3	2.98583	0.0190876
CTD-3247F14.2	-3.72918	0.00664325
CTD-3252C9.4	1.06762	0.00234348
CTH	4.28091	0.000525257
CTIF	1.54424	0.007136
CTNNAL1	1.62918	0.00465977
CTRL	-1.6049	0.00145579
CTSF	-4.35397	5.5581e-13
CTSK	-1.32757	0.0194778
CTSL	-4.93951	1.4882e-11
CTSS	-1.25284	1.20607e-06
CTSV	2.36686	0.00870188
CTTN	1.95519	0.00667723
CTTNBP2	-6.15678	0.000498244
CTXN1	3.1613	0.00199293
CUBN	-5.82029	1.06688e-11
CUL9	-1.28171	5.2823e-05
CWC27	1.30292	0.000159168
CX3CR1	-2.84094	0.00201156
CXCL1	-5.681	0.00560848
CXCL3	-4.52148	0.0190358
CXCL5	-4.63895	0.000167165
CXCL8	-3.50079	9.27369e-06
CXXC1	-1.0776	0.000663222
CXXC5	-2.36417	2.56784e-05
CXorf23	-1.05424	0.00971933
CXorf65	-2.6751	5.73955e-05
CYB561	-2.64646	0.000328259
CYB561D1	-1.87385	4.97185e-17
CYB561D2	-1.31129	0.00177623
CYB5B	1.07183	0.00160432
CYB5R1	-1.29893	0.000910101
CYB5R2	1.85763	0.0481147
CYBB	-6.81207	6.45503e-06
CYC1	1.18514	0.00016407
CYCS	1.74478	0.000723112
CYFIP1	1.23543	0.0221049
CYGB	-3.56244	0.017405
CYHR1	-1.65428	8.29227e-05
CYLD	-1.24871	0.00307815
CYP27A1	-6.61592	9.43607e-09
CYP2C18	4.85956	0.00977646
CYP2C8	-3.53899	0.0116208
CYP2D6	-2.39055	0.000375446
CYP2D7	-1.81347	0.0025567
CYP2E1	-3.87963	0.00266362
CYP2U1	-1.24395	0.0122808
CYP4F35P	-2.92199	0.0143772
CYP51A1	1.51947	3.8163e-06
CYSTM1	2.37427	1.45973e-05
CYTH1	-1.5926	2.47937e-05
CYTH3	-2.40183	2.34205e-05
CYTH4	-2.16122	7.96507e-07
CYTL1	-5.63524	0.00356676
DACH1	-3.26747	0.00723176
DAGLA	-3.39438	7.34775e-05
DAGLB	-1.23453	0.0207451
DAPK1	-1.34297	0.0156687
DARS	1.21125	3.11735e-06
DARS-AS1	1.88786	4.65762e-05
DARS2	1.092	0.0362404
DAZAP2	-1.46882	4.80344e-10
DBF4	1.16014	0.000122588
DBF4B	1.39277	6.96639e-06
DBH	-3.31249	8.88965e-10
DBI	1.68759	4.93239e-07
DBN1	1.20159	0.00108514
DCBLD1	-1.37454	0.00627486
DCHS1	-3.80945	2.17349e-08
DCSTAMP	-6.12683	0.00537292
DCT	-2.89753	0.020062
DCUN1D5	2.24516	1.45807e-05
DDIT4	4.05375	1.59047e-10
DDIT4L	3.05867	0.0274398
DDN	3.54421	3.30527e-05
DDT	1.00623	1.97071e-05
DDX11-AS1	2.74848	0.022508
DDX26B	-1.07413	9.52923e-06
DDX39B	-1.00123	0.0129444
DDX41	1.00423	0.00079383
DDX5	-1.34765	9.79e-12
DDX58	-1.6254	0.0051474
DDX60L	-2.21296	0.00124797
DEGS2	1.63818	0.0309538
DENND1A	1.26964	0.000353539
DENND1C	-1.02107	0.00463127
DENND4C	-1.08186	9.44285e-06
DEPDC1	2.64673	0.000132018
DEPDC1B	1.97683	0.00677729
DERA	1.09929	6.59821e-05
DET1	-1.27506	0.000317721
DFNA5	2.7601	0.000219182
DGCR2	-1.03727	0.00652871
DGCR9	-4.63247	0.00823698
DGKA	-1.76326	1.58481e-12
DGKI	5.9082	1.53654e-07
DGKQ	-1.6326	2.56909e-07
DGKZ	-1.18029	0.00264837
DHCR24	1.32223	0.017299
DHCR7	2.07331	1.83499e-06
DHRS11	1.02336	0.00655453
DHRS12	-1.43585	0.000159162
DHRS2	2.27723	0.000478143
DHRS9	4.82102	0.00592866
DHX32	1.10464	0.00879758
DIABLO	1.1202	0.0318593
DIAPH2	1.47191	1.13403e-05
DIAPH3	2.61635	0.00170784
DIP2A	-1.81302	4.06176e-07
DIP2C	-1.84176	0.0251834
DIRC3	-1.52317	0.043661
DISP1	-1.17756	0.0074405
DIXDC1	3.00043	3.50751e-05
DLAT	1.15984	0.00946289
DLD	1.09767	0.00975165
DLEC1	-2.26429	0.000676608
DLG2	1.89807	0.00128496
DLG3	1.11909	0.00440446
DLG5	2.27194	9.58998e-05
DLGAP3	-1.67294	0.0402488
DLGAP4	-1.35825	1.65832e-06
DLGAP5	2.01203	0.0191529
DLL1	-2.73126	0.00327916
DLL3	2.07298	0.0146222
DMAP1	-1.5857	1.68842e-06
DMC1	2.74356	0.000111005
DNA2	1.29888	0.0334831
DNAAF5	1.03267	0.000169671
DNAH1	-2.1586	1.11395e-08
DNAH14	2.07935	0.0275499
DNAJC12	4.88274	3.11367e-10
DNAJC28	-2.06252	0.0345452
DNAJC4	-1.25246	0.00358781
DNASE1	-1.85183	7.28173e-07
DNM1	-1.70584	0.0254499
DOCK3	1.19478	0.00552638
DOCK4	-2.05832	0.02434
DOCK5	-2.13245	0.00433618
DOCK9	-1.63244	3.13897e-07
DOK5	3.2573	2.87992e-05
DOK7	-4.81185	0.0129726
DOPEY1	-1.56586	6.33503e-06
DPCD	2.88486	2.91662e-08
DPEP2	-4.94519	1.26938e-09
DPEP3	-3.41412	0.00104177
DPH1	-1.19163	0.0015247
DPM1	1.12094	5.44081e-05
DPPA4	-2.32259	0.0123408
DPYD	-1.81994	7.98756e-06
DPYSL4	2.3433	0.00397662
DRC3	-1.7019	0.0138153
DRICH1	-2.98858	0.00694956
DSCC1	1.81859	0.0136491
DSEL	-2.82985	0.0142294
DST	1.00178	0.0443445
DTD1	1.46429	7.825e-06
DTNA	5.26059	9.30929e-06
DTX3	-1.0211	0.00808962
DTX3L	-1.01126	0.0195979
DTX4	-3.63633	5.44081e-05
DTYMK	1.50786	0.000190047
DUOX1	-1.05514	0.0304991
DUSP28	-1.11652	0.0198381
DUSP3	1.65967	1.75249e-06
DUSP5	1.25123	0.0194397
DUSP6	3.21489	6.13106e-17
DUT	1.38606	7.08202e-05
DYNC2LI1	2.34095	3.90842e-06
DYRK1B	-1.16691	0.0138936
DYRK2	-1.21909	6.45503e-06
DZIP1	2.68988	0.0365829
E2F1	1.44192	0.0199308
E2F2	1.25343	0.0450823
EAF2	1.80903	0.00078821
EBF1	-2.86393	0.0461533
EBF4	-2.23812	0.0156955
EBNA1BP2	1.35102	0.00591102
EBP	1.24035	0.00118806
EBPL	1.38603	2.87116e-08
ECE1	1.1609	0.0114037
ECEL1	-6.67972	0.0010349
ECHDC2	-1.71216	9.73444e-06
ECT2	1.91975	0.012088
EDA2R	1.59903	0.0289025
EDAR	-6.17612	1.37687e-10
EDARADD	1.53559	0.0161279
EDN1	-5.00147	4.23757e-06
EED	1.34651	0.00133715
EEF1A2	4.48982	0.000306788
EEF1E1	1.52441	0.00212318
EFCAB13	-1.35994	0.00340623
EFHC1	-2.07455	3.57476e-06
EFHC2	-2.68898	0.00574399
EFHD1	-1.98995	0.0248275
EFNA1	-2.24304	0.00743462
EFNA3	2.09677	2.75867e-05
EGFL7	-1.26934	0.0249578
EGLN1	1.14475	0.00130662
EGLN3	2.60282	0.00390111
EGR2	-1.13383	0.033043
EGR4	-2.00406	0.0200465
EHD3	-1.00469	0.0171976
EHD4	1.46936	6.08873e-06
EIF2AK4	1.2439	0.000449652
EIF2B3	1.54085	0.00247524
EIF2D	1.10258	0.000142072
EIF2S2	1.17762	0.00176598
EIF3I	1.04562	0.0021097
EIF4EBP1	2.93306	1.87821e-11
EIF4G3	1.15165	0.012088
EIF4H	1.32806	3.10638e-07
EIF5A	1.01934	0.00124409
EIF5AL1	1.83399	0.0188299
ELK3	-1.30606	0.000130434
ELL2	2.39591	1.37823e-09
ELMO3	-1.39738	2.69228e-05
ELOVL6	2.7393	5.25911e-09
EMC6	1.20551	0.000286104
EME1	1.6918	0.00309335
EME2	-1.10708	2.3765e-05
EMID1	-4.10565	0.000156153
EML2	1.11093	0.00452979
EML2-AS1	2.11211	1.41987e-06
ENAH	2.04231	0.0130849
ENDOD1	1.3411	0.0104898
ENGASE	-2.2308	3.41711e-07
ENO1	1.78628	0.000943627
ENO2	1.10584	0.0292045
ENOPH1	1.12453	0.00493563
ENTHD2	-2.35437	7.99201e-07
ENTPD1	-1.59391	0.0004138
EPC1	-1.16721	6.51547e-06
EPHA1	-2.81723	0.000600578
EPHA3	5.57489	0.0176847
EPHA4	-3.76071	4.34304e-05
EPHB6	-2.57307	1.55043e-12
EPHX1	-2.54747	0.000169642
EPHX2	-2.46223	6.57158e-12
EPS8	1.25883	0.0403111
EPS8L2	1.69062	1.74086e-05
EPSTI1	-1.86307	0.00661876
EREG	-2.33132	0.00266704
ERG	-4.47341	0.000191269
ERI1	1.1384	0.0138546
ERI2	1.63568	0.000285748
ERO1A	1.82038	7.91686e-08
ERO1B	-2.4637	7.30625e-06
ERP27	-2.48742	0.000323018
ESD	1.05119	0.00475376
ESPL1	1.38154	0.030086
ESRP1	5.38818	0.00290132
ETF1	1.11861	0.0121084
ETFA	1.4144	0.00145903
ETFB	1.06244	6.21884e-07
ETV4	3.03274	8.91016e-05
ETV5	2.68932	0.00587202
ETV7	-2.9434	0.000466005
EVA1B	1.68944	0.00951793
EVI2B	-1.61584	3.77647e-08
EVI5	4.82807	1.24689e-11
EVL	-1.86678	0.000739862
EXOC3L1	2.71554	0.0286517
EXOC7	-1.13469	1.00387e-06
EXOSC7	1.26139	1.78328e-05
EXPH5	-1.14627	0.0193041
EXTL2	1.1205	0.00266017
EZH1	-2.23525	6.77864e-10
EZH2	1.30955	0.0240505
F8	1.90418	0.000617487
FABP5	2.24983	0.0114051
FADS1	2.2284	0.00390339
FAH	1.25861	0.0473006
FAHD2B	1.36301	0.0134965
FAM102A	-2.7558	1.48192e-08
FAM105A	-1.42719	0.00222062
FAM109A	-1.30312	0.0184224
FAM110C	2.6654	0.00149269
FAM117A	-1.82538	5.04507e-05
FAM118A	-1.19435	0.0173358
FAM120C	-1.22263	1.94604e-05
FAM126A	1.74386	0.00437868
FAM127C	1.84364	0.0114123
FAM129C	-3.24167	0.0135368
FAM134C	-1.51445	0.000187129
FAM13B	-1.61006	6.67281e-10
FAM160A2	-1.21218	2.91577e-05
FAM160B2	-1.48138	0.000145178
FAM161A	1.86402	7.65415e-07
FAM162A	2.33783	2.42421e-11
FAM173A	1.01965	0.0384794
FAM186B	-1.18933	0.0450772
FAM189B	1.50706	5.34186e-07
FAM19A2	-1.19517	0.0239738
FAM200B	-1.10412	0.00763408
FAM207A	1.43721	0.000862403
FAM209A	-3.11532	0.0006588
FAM210A	1.9042	4.43126e-06
FAM210B	-1.61167	1.38454e-05
FAM214A	-1.34687	0.00209728
FAM216A	2.25746	2.52161e-20
FAM229A	-2.55475	0.000115971
FAM229B	1.36593	0.000614884
FAM234A	-1.40326	0.000118708
FAM234B	1.53187	2.12847e-05
FAM26F	1.39285	0.0170475
FAM46A	-2.13918	0.000158255
FAM53B	-1.69687	1.33909e-06
FAM57A	2.83858	2.23862e-07
FAM57B	1.95496	0.00975165
FAM60A	1.5117	9.09903e-09
FAM65A	-1.23032	0.00589388
FAM65C	-3.52116	3.35609e-07
FAM69B	-1.60291	0.00136607
FAM71B	3.41288	0.0358579
FAM71F2	-3.0949	0.0153374
FAM72A	2.7232	0.00046537
FAM72D	2.90195	0.000363018
FAM73B	-1.05871	0.00261387
FAM76A	-1.12113	0.00688607
FAM78B	2.03564	0.0272186
FAM8A1	-1.08465	0.0226634
FAM90A1	2.68686	0.00266362
FAM96A	1.28907	2.96923e-07
FAM96B	1.31713	6.97727e-07
FANCD2	1.14829	0.00108514
FANCD2OS	2.0449	0.0389869
FAR2	1.04952	0.0487889
FAS	1.01499	0.00170784
FASN	1.69111	0.000629022
FBF1	-1.25619	0.000110356
FBLN1	-4.13564	0.0355913
FBN1	-1.32342	0.0472447
FBP1	-1.32982	0.0450155
FBRSL1	-1.22179	0.024363
FBXL16	-1.44472	0.0239548
FBXL17	-1.43332	2.5552e-05
FBXL8	1.334	0.00389434
FBXO18	-1.02677	0.000106083
FBXO2	-1.90035	0.000828408
FBXO32	-1.42567	0.0416332
FBXO36	1.42987	0.00433886
FBXO43	1.83153	0.00988798
FBXO44	-1.73328	8.78095e-06
FBXO45	1.40666	0.0009443
FBXO5	1.33574	0.000176853
FBXW8	-1.00212	0.0023807
FBXW9	1.58019	3.73947e-08
FCER1A	-7.98955	1.83825e-07
FCER1G	-4.28258	0.000124869
FCGRT	-1.46443	0.0219114
FCMR	-3.98426	3.20618e-10
FCN1	-5.05335	0.0205527
FCRL1	-5.21878	0.00230745
FCRL3	-3.68865	7.02333e-05
FCRL5	-6.98725	0.000232199
FCRLA	-4.16226	0.0112358
FDPS	1.34435	0.000343032
FDXR	1.73523	9.38674e-05
FERMT1	1.91277	0.0308704
FERMT2	3.74127	1.99575e-06
FFAR3	6.06868	5.01879e-05
FGD1	-1.12738	0.0026111
FGD2	-1.7493	0.0216202
FGD3	-2.13535	1.86012e-05
FGF11	4.28295	3.5124e-07
FGF2	3.12392	1.14093e-05
FGF9	-5.87007	9.39335e-09
FGFR1	1.78462	0.0149067
FGL2	-1.51156	0.0418446
FGR	-5.10235	4.46765e-10
FH	1.08661	0.0131324
FIGNL1	1.28298	0.00232125
FIRRE	1.66936	0.0114423
FITM1	-2.53848	0.0038866
FJX1	2.99411	0.00266704
FKBP14	1.18083	0.0127236
FKBP1A	1.2925	1.61203e-05
FKBP1C	1.52789	0.00013187
FKBP4	1.23289	0.0033955
FKBP7	1.04135	0.0342947
FLCN	-1.33873	9.56209e-06
FLOT1	1.40348	1.29451e-06
FLRT2	-5.26968	0.00780811
FLT1	2.96569	8.91016e-05
FLT3	-3.96296	1.03649e-06
FMNL3	-1.36768	1.97881e-05
FMR1	-1.01753	0.00422705
FN3K	-2.01876	0.0222485
FOSL1	2.27236	0.0016114
FOSL2	2.45373	9.13739e-05
FOXD2	1.83223	0.0280533
FOXD2-AS1	1.56432	0.0103943
FOXM1	1.80713	0.000524069
FOXO1	-1.02445	0.00487416
FOXO4	-1.49742	8.82019e-09
FOXP4-AS1	3.8932	0.0011573
FOXRED2	1.002	0.00769851
FPR3	-5.81004	0.00208245
FRAS1	3.08574	0.0189317
FRAT1	-1.93398	0.000451943
FREM2	5.37054	0.00682141
FRMD3	-2.23166	0.00417559
FRMD4A	-1.0666	0.000511158
FRMD4B	2.69248	0.00134376
FRMD5	2.44343	7.46856e-05
FRS2	-1.13881	5.82974e-05
FRY	-1.65269	0.018599
FSBP	1.27965	0.00536752
FSD1	1.60592	2.13299e-05
FSIP2	-1.84056	0.0178043
FST	-2.6685	0.0151
FTCD	-5.93474	0.00130917
FURIN	2.70909	1.61344e-05
FUT11	2.12041	4.14788e-18
FUT7	-2.64183	0.000211922
FUT8	1.22748	0.00404203
FXYD2	-1.9841	0.022298
FXYD7	-4.29286	0.000108955
FZD1	1.48257	0.0062648
FZD5	1.56128	0.0460572
FZD7	1.78638	0.0185378
G0S2	4.75325	1.60439e-08
GABARAP	-1.21906	0.000157661
GABARAPL1	-2.05547	1.5297e-05
GABBR1	-2.21509	0.00014673
GAD1	2.77305	0.00298119
GADD45A	1.26155	0.000566674
GADD45GIP1	1.20368	0.0018703
GAL	2.86615	0.000463952
GAL3ST4	-2.36784	0.00021054
GALE	1.29235	0.00238239
GALK1	1.53446	9.37974e-05
GALM	2.07842	4.816e-06
GALNS	-1.89848	2.59612e-06
GALNT14	1.55205	0.0447173
GALNT18	4.22227	3.10229e-08
GALNT2	1.31022	3.008e-05
GALNT8	2.32022	0.00627563
GALNT9	-5.62934	0.00527033
GALR2	1.68495	0.0131314
GAN	1.03275	0.000542028
GAPDH	2.19945	5.68902e-05
GAPT	-3.15875	0.00497837
GARS	1.69039	1.72376e-06
GAS2	-2.05516	0.0175517
GAS2L3	2.09646	0.012707
GAS6	-1.4971	0.00224582
GATA1	-3.60088	0.000226084
GATA2	-3.53031	2.31827e-09
GATSL3	-1.93263	0.000156153
GBA	-1.01548	0.0047638
GBA2	-1.16828	2.16985e-11
GBAS	1.07063	0.00745175
GBE1	2.28432	4.30122e-05
GBGT1	-1.81508	0.00926293
GBP1	-1.69484	3.83338e-09
GBP2	-1.23936	8.81097e-05
GBP3	-1.16579	0.00063672
GBP4	-2.52996	9.87619e-12
GBP5	-2.59339	1.47465e-07
GBP6	-2.85296	0.000773059
GCAT	1.67885	4.11111e-08
GCC2	-1.18687	0.000150324
GCHFR	1.40225	7.58412e-06
GCNT4	-3.46234	2.67851e-11
GDF11	-1.14957	3.8776e-05
GDPD3	-1.7676	0.00120813
GDPGP1	-1.29826	0.00119476
GEMIN2	1.29379	2.86249e-05
GFI1B	-4.27016	0.000288079
GFPT2	-2.64493	0.0373586
GFRA1	4.58742	0.00451875
GGCT	1.52542	4.39978e-06
GGCX	-1.03861	0.00451374
GGH	1.29497	0.0124625
GGT7	-1.86354	5.94071e-06
GIGYF1	-1.4575	8.86051e-06
GIMAP1	-3.19333	2.73887e-06
GIMAP2	-1.63243	5.42633e-07
GIMAP4	-1.73615	0.000152752
GIMAP5	-3.04062	3.21452e-09
GIMAP7	-3.41014	3.83338e-09
GIMAP8	-2.54823	9.64395e-11
GINS2	1.49454	0.0291609
GINS4	1.2973	0.0168025
GIPC3	-3.60102	3.32198e-05
GJA1	3.0609	0.00329614
GJC1	2.31671	0.00126766
GK	3.2118	8.72042e-09
GLB1L2	1.54365	0.0029296
GLB1L3	1.51684	0.000152012
GLCCI1	-1.22025	0.000340482
GLI4	-1.18458	0.00915431
GLO1	1.86535	8.82817e-05
GLP1R	-3.0158	0.0487889
GLRX2	1.34241	0.000169556
GLRX3	1.10385	0.000167438
GLTSCR1	-1.27705	0.0108784
GLTSCR2	-1.37238	0.013931
GLUL	1.06294	0.0184458
GMDS	1.29907	3.29393e-06
GMNN	1.74175	0.00807626
GNA15	3.59484	1.77073e-09
GNAI1	2.47836	8.03903e-06
GNAL	-1.36238	0.000354182
GNG2	1.21521	0.000245114
GNG5	1.18457	1.09908e-05
GNG7	-3.53174	6.61595e-06
GNPTG	-1.17308	0.0276465
GOLGA2P7	3.05656	0.00341828
GOLGA8B	-1.41483	1.75249e-06
GORAB	-1.21459	0.00322373
GOT1	1.44488	0.00161976
GOT2	1.23452	0.00155731
GPA33	-5.52396	0.000847361
GPAT2	1.37133	0.0390657
GPC1	1.71496	0.0213277
GPC2	-1.8144	0.000439298
GPC3	-3.35843	0.000263436
GPC4	-2.86122	0.0325632
GPCPD1	-1.56658	0.00171819
GPD1	-1.88217	0.0319472
GPD2	1.12527	0.0173472
GPHN	1.26819	0.00471352
GPI	2.02706	1.08884e-09
GPM6B	-1.41343	0.000263886
GPR137B	-1.30087	2.80284e-05
GPR153	-2.15703	0.00616108
GPR155	-2.13312	1.71383e-05
GPR157	-1.81518	0.00146724
GPR176	4.10611	0.00520607
GPR18	-1.14433	0.0256527
GPR180	1.09043	0.00190376
GPR3	1.22648	0.0219248
GPR65	1.14171	0.00583074
GPR87	8.79862	6.60221e-08
GPRASP1	-4.89221	5.42734e-16
GPRC5A	3.43436	0.0177422
GPRC5C	2.92599	0.00754471
GPS2	-2.81499	8.06527e-08
GPSM3	-1.28844	0.00865478
GPT	-1.85529	0.00660963
GPT2	2.98252	6.47986e-12
GPX1	1.13524	0.00146598
GRAMD1B	2.45048	0.00139948
GRASP	-1.16151	0.0215106
GRB10	1.42273	0.000605525
GREB1	2.58386	0.0204388
GREM1	-8.28586	0.00179496
GRHL2	5.13898	0.0384531
GRIN1	-3.30104	0.000438478
GRIN3A	-2.05489	0.00375459
GRIN3B	-2.61918	0.00086438
GRIP1	-1.34454	0.0495722
GRTP1	-2.44982	0.0261607
GS1-124K5.11	-2.27928	1.77743e-09
GS1-124K5.4	1.70399	0.00417963
GS1-279B7.2	2.87155	0.000494221
GSAP	-2.52503	2.14078e-06
GSDMB	-1.83508	1.4284e-10
GSDMD	-1.40359	0.000394706
GSG2	1.78509	0.00742073
GSN	-1.93121	0.00182857
GSTA4	2.73383	0.000543176
GSTM2	-1.53305	0.0430882
GSTM3	1.63732	2.01664e-08
GSTO1	1.24269	2.76177e-05
GSTO2	1.3761	0.0279018
GTF2A2	1.07575	0.00172927
GTF2F2	1.15697	6.24934e-05
GTF2H2C	1.06363	0.0148571
GTF2H3	1.17721	0.000223165
GTF2IP12	1.60043	0.0270237
GTF2IP4	-2.23215	0.0335966
GTF2IP7	4.57676	0.00459717
GTF2IRD1	2.48764	0.00125802
GTF2IRD2B	-5.2915	0.000437257
GTSE1	1.7721	0.00870188
GTSF1L	-4.92066	8.69067e-06
GUCY1B2	-4.72006	0.0168141
GUSBP11	-1.87474	7.66941e-06
GVINP1	-2.37277	3.82688e-14
GYLTL1B	-2.82009	0.0426978
GYS1	1.07862	0.00148059
GZMB	6.22177	1.10852e-05
GZMH	6.02913	3.82688e-14
GZMK	-2.83809	0.0230574
H2AFZ	1.85107	7.55106e-08
H3F3C	1.08973	0.00716827
HAPLN3	-2.17114	4.20703e-06
HAS3	-1.56092	0.0180354
HAUS1	1.26056	5.37339e-06
HAUS2	1.07356	0.00199014
HAUS6	1.12599	4.19085e-05
HAVCR1	-3.23549	0.00126712
HAVCR2	2.34381	4.88399e-06
HBB	-5.72368	0.00828632
HBD	-5.12374	0.00105507
HBE1	-5.25305	0.0294298
HBEGF	2.95978	1.97881e-05
HBP1	-1.48528	8.37963e-05
HBS1L	1.01919	0.0224494
HCAR1	2.2199	0.0239127
HCK	-4.59181	0.000349299
HCP5B	-5.9292	0.0013295
HDAC5	-1.50377	0.000625454
HDC	-2.7319	0.000384806
HDDC3	1.09479	2.9339e-06
HDGF	1.01352	0.000450606
HDHD3	-1.0895	0.00235351
HECW2	2.20996	0.00316348
HELLS	1.53602	0.0306273
HELQ	-1.38549	3.13454e-05
HELZ2	-1.55427	0.0395868
HERC1	-1.25674	3.214e-05
HERC6	-2.28272	0.00754471
HEXA-AS1	-2.33639	0.0265247
HEXDC	-2.47296	1.37237e-06
HEY2	-5.28888	0.0155359
HGD	-3.62708	0.0463421
HID1	-3.43404	0.000344021
HIGD1A	1.32141	0.000420436
HILPDA	5.12018	1.84524e-19
HINT2	1.11426	0.00207165
HIP1R	-2.01339	1.84436e-06
HIPK3	-1.01302	1.89789e-05
HIST1H2AC	-2.75934	0.000496297
HIST1H3E	-2.87798	0.000825284
HIST2H2BE	-2.59119	0.000558617
HIVEP2	-1.28292	2.36955e-09
HK1	1.29167	0.00109038
HK2	2.57089	2.95427e-07
HK3	-4.9705	0.000121899
HKR1	-1.01405	0.00662389
HLA-B	-1.32221	0.000404439
HLA-C	-1.05966	0.00718915
HLA-DMA	-1.2366	0.00256436
HLA-DMB	-2.55447	7.21502e-05
HLA-DOA	-2.22644	0.00334068
HLA-DOB	-1.34629	0.000962843
HLA-DPA1	-1.69336	0.000589068
HLA-DPB1	-2.86983	2.57807e-12
HLA-DQA1	-3.32819	0.000174346
HLA-DQA2	-3.57608	0.00358154
HLA-DRA	-4.42018	1.2664e-12
HLA-DRB1	-3.54959	4.3871e-09
HLA-E	-1.32034	0.0021207
HLA-F	-2.29764	3.88651e-06
HLA-F-AS1	-1.46829	0.00106105
HLA-L	-2.20312	0.0115314
HLF	1.791	0.0410188
HLX	-2.028	0.043661
HMBS	1.21205	0.00803867
HMGB2	1.6536	2.49994e-05
HMGCS1	1.13837	0.0244972
HMHA1	-2.14121	0.00024443
HMMR	2.00634	0.0123556
HMOX1	-3.41092	7.58236e-06
HMSD	3.16704	0.000690326
HN1	1.4587	0.000164845
HNF1B	5.83819	8.36966e-10
HNRNPAB	1.08405	0.0294027
HNRNPC	1.056	0.00101691
HNRNPH1	-1.07013	0.000818694
HNRNPLL	1.06717	0.00635918
HOPX	3.00305	9.81702e-05
HOTAIRM1	-2.04822	0.00299477
HOXA10	-3.91361	0.00160037
HOXA9	-3.18739	0.00390753
HOXB2	-1.92019	0.000191336
HOXB3	-1.8235	0.00101398
HPCAL4	-2.74691	0.00013624
HPDL	2.0339	0.000239576
HRH2	1.66557	0.0304941
HRSP12	1.82006	5.64802e-11
HS3ST3B1	-1.74517	0.00164845
HSBP1L1	-1.43593	0.0257037
HSD11B1	3.1613	0.000378243
HSD17B12	1.23428	0.01731
HSD17B3	-5.73662	0.00604401
HSDL1	-1.00429	0.00121605
HSDL2	1.24434	1.23343e-05
HSPA13	1.23462	0.00502229
HSPA4L	2.97853	0.00134703
HSPA9	1.20212	0.00174794
HSPB8	4.88006	0.0113717
HSPBAP1	-1.68678	0.00196618
HSPBP1	1.13665	0.000246206
HSPE1	1.70085	0.000660873
HYKK	-1.59888	0.0442055
HYMAI	2.52034	0.0496711
ICAM2	-1.0215	0.0143327
ICOS	1.35084	0.00012991
ICOSLG	-1.81976	4.84789e-05
ID2	-1.09595	0.00823815
IDH2	1.07049	0.00342437
IDI1	1.24299	0.000390491
IDNK	-1.02487	0.00695465
IDO1	-4.61847	3.83338e-09
IDUA	-3.65126	9.69301e-10
IER3	2.48976	2.22484e-12
IER5L	-1.71085	0.0253335
IFFO1	-2.24896	2.23687e-06
IFI27L1	1.55363	0.000666535
IFITM5	-3.4342	0.0429629
IFNB1	4.90422	6.06588e-05
IFNGR2	-1.83072	6.45468e-07
IFNL1	2.88989	0.0461533
IFT80	-1.45819	8.91016e-05
IFT81	1.26723	0.000485957
IFT88	-1.49639	0.00190376
IGF1	2.75961	0.000301153
IGF1R	-1.97862	2.98878e-05
IGFBP2	4.25833	0.0126979
IGFBP4	1.64083	0.00137292
IGFLR1	-1.49243	0.00659587
IGHG1	-4.98599	0.0268203
IGLL1	-5.5737	0.0247529
IGSF6	-2.67095	0.000214782
IGSF8	-1.0145	0.00564051
IGSF9B	1.31308	0.000787103
IKBIP	1.85069	9.54269e-07
IKBKE	-1.43338	0.00868944
IKZF3	-1.9201	4.64645e-09
IL10RA	-1.16963	0.00519535
IL11RA	-2.82649	1.57965e-06
IL12A	-5.54151	0.00089
IL13RA1	-2.83135	8.41304e-05
IL15	-2.89188	7.11415e-08
IL16	-1.63187	0.0019281
IL17RA	-1.78531	1.58511e-05
IL17RB	-1.08757	0.00822486
IL18BP	-1.14721	8.41256e-06
IL1A	1.67987	0.012823
IL1B	-4.79624	5.55082e-08
IL1R1	2.61604	8.74925e-05
IL1R2	3.16992	0.00310819
IL1RAP	1.56258	0.00266017
IL1RN	-2.75202	0.00949917
IL2	5.94696	5.11656e-16
IL21-AS1	4.97977	0.0060495
IL23A	-1.32448	0.000145549
IL23R	3.77291	0.000713702
IL26	4.28323	0.00287046
IL2RA	1.71796	0.0359366
IL6R	-3.36912	8.72204e-18
IL6ST	-2.54824	2.28079e-07
ILDR2	1.60464	5.53636e-05
IMPA2	2.07602	1.4985e-10
IMPAD1	1.05103	0.00600898
IMPDH2	1.00391	0.042473
INADL	-1.04581	0.011517
INAFM2	1.03305	0.0123752
ING4	-1.78504	9.27369e-06
ING5	-1.10269	0.0031366
INHBA	-4.44169	1.25725e-05
INHBE	3.85896	0.000305978
INMT	-3.72301	0.0331249
INPP4A	-1.07735	0.0201966
INPP5E	-1.10213	0.000369617
INPP5K	-1.27888	0.000170982
INSIG1	2.07571	0.000128951
INSIG2	1.68041	0.000269286
INSL3	-1.82578	0.00720982
INTS6-AS1	-1.60986	0.0017014
IPCEF1	-1.40714	0.0141221
IPMK	1.02123	0.0178208
IPO11	1.34795	0.0104343
IPO5	1.07611	0.0420301
IQCA1	-1.96928	0.0369602
IQCF3	6.39697	0.00492538
IQGAP3	1.94543	0.00418099
IQSEC1	-1.12248	0.0257913
IRF1	-2.74398	2.62484e-08
IRF3	-1.5071	0.000832261
IRF4	1.29872	0.0130399
IRF8	1.99257	0.00337572
IRF9	-1.3699	0.0044259
IRS2	-2.35544	0.000151801
ISCU	-1.39403	0.00237852
ISL2	4.83645	0.0197238
ISM2	4.58026	0.0274045
ITFG2	-1.42011	1.27751e-08
ITGA10	-1.76825	9.30851e-06
ITGA2	2.05461	2.20221e-05
ITGA2B	-2.86855	0.000847361
ITGA6	-2.82055	1.93261e-05
ITGAL	-1.13185	0.00111816
ITGAM	-1.7351	0.00537627
ITGB2-AS1	-2.639	5.53505e-08
ITGB3BP	1.27889	0.000448856
ITGB8	-3.86664	6.08873e-06
ITIH1	-6.84797	2.87992e-05
ITIH2	-2.00732	0.0313975
ITIH3	-5.17599	5.8222e-06
ITIH5	-7.37711	0.00360269
ITM2B	-2.81039	3.38798e-08
ITPKA	5.12372	4.64645e-09
ITPKB	-2.27703	1.07279e-07
ITPRIPL1	1.70512	0.0349202
ITSN1	1.48337	9.61913e-05
JADE2	-1.47907	3.31399e-06
JAG2	1.70284	0.00879758
JAK2	1.47557	3.57818e-06
JCHAIN	-4.7574	0.0016952
JDP2	2.41438	1.21413e-05
JMJD7-PLA2G4B	-2.45252	2.15103e-05
JPH1	3.26521	0.00442029
JPH2	4.18367	0.018541
JPH4	-3.74412	0.000260909
JUN	1.2848	0.023652
JUNB	1.75789	2.59034e-05
KANSL1	-1.09335	5.22823e-06
KANSL1-AS1	-3.30175	0.004132
KAT2B	-1.06409	0.0116755
KAT6B	-1.15822	1.45807e-05
KATNAL1	1.4882	0.0118687
KATNAL2	-1.81401	0.000135966
KAZALD1	3.09534	0.00912606
KAZN	2.29539	0.000397587
KB-1460A1.5	-2.12519	0.00988046
KB-1615E4.2	4.67418	0.0207029
KB-208E9.1	-6.0668	0.000212174
KCNAB3	-1.39639	0.00100931
KCNC3	1.72911	0.0498633
KCNC4	1.3703	0.00828364
KCND1	1.26013	0.0027868
KCNE3	-5.63941	0.00254955
KCNG1	6.80968	5.27151e-12
KCNH2	-4.71803	1.70558e-06
KCNJ2	-4.39663	0.0173506
KCNK1	3.69085	0.0162011
KCNK7	-3.77358	0.00379184
KCNMA1	-3.13195	0.0273172
KCNN3	2.45354	0.017895
KCNRG	-1.36174	0.017299
KCNS1	1.77824	0.0251975
KCP	-4.19799	0.033043
KCTD12	1.399	0.000713139
KCTD15	2.69712	0.00036605
KCTD7	-1.3324	0.000278249
KDELC1	1.84879	4.17147e-05
KDF1	-2.86191	0.00674913
KDM2A	-1.4933	4.65276e-07
KDM4D	1.51593	0.0021359
KDM6B	-1.42297	2.90599e-08
KHDC1	1.40837	0.00040809
KHK	1.41412	0.00012294
KIAA0101	1.51005	0.027945
KIAA0125	-4.11023	0.000504215
KIAA0430	-1.15836	5.77459e-06
KIAA0895L	1.73895	1.56348e-05
KIAA0922	-1.21708	4.70264e-06
KIAA1107	-1.1272	0.0331249
KIAA1109	-1.28817	2.47267e-06
KIAA1147	-1.00939	0.000279695
KIAA1211L	-3.09455	0.037318
KIAA1217	2.09612	0.00673686
KIAA1462	3.44014	0.0241009
KIAA1468	-1.19892	0.000407767
KIAA1522	-2.82254	6.60703e-05
KIAA1551	-2.2377	5.23402e-25
KIAA1671	1.03047	0.0224347
KIAA1683	-4.56622	3.63297e-12
KIAA1958	1.12325	0.00142224
KIF11	1.60797	0.0222705
KIF13A	-3.04975	0.000113201
KIF14	1.76146	0.0347
KIF15	1.6162	0.0147126
KIF18A	2.09608	0.0386627
KIF18B	1.46785	0.0363383
KIF1A	3.93055	7.96823e-06
KIF1B	1.00965	0.0173919
KIF21A	1.08024	0.0203439
KIF2C	1.97401	0.00833059
KIF3C	1.10507	0.0119708
KIF5C	2.44057	2.067e-06
KIF9	1.02693	0.0254453
KIFC1	1.57949	0.039176
KISS1R	3.13982	0.000348451
KITLG	3.08796	0.000784041
KIZ	-1.37829	0.00266273
KLF12	-1.36337	6.48066e-05
KLF2	-8.32895	2.59389e-06
KLF3	-2.60607	5.62615e-06
KLF3-AS1	-7.67974	0.00495051
KLF8	1.96129	0.00111657
KLHDC1	-3.0469	5.27082e-05
KLHDC8B	-1.08171	0.0344151
KLHL15	1.01027	0.0358965
KLHL22	-1.92514	8.82202e-07
KLHL24	-2.45269	1.57965e-06
KLHL34	-1.59776	0.00128626
KLHL36	-1.07323	0.00124585
KLHL42	-1.04201	0.000845619
KLK1	3.14676	0.00185246
KLKB1	-4.20277	1.56371e-06
KLRB1	-3.6325	0.000112482
KMO	-2.31359	0.0454724
KNSTRN	1.52589	0.00704505
KNTC1	1.07582	0.0201204
KPNA5	-1.53144	0.00201716
KRBA2	-2.15283	0.048183
KRT1	-6.15853	0.0234016
KRT2	-6.52224	0.00313138
KRT5	5.13721	0.0249806
KRT72	-5.85411	2.38129e-05
KRT73	-5.4207	7.50811e-05
KRT74	-5.36083	0.01722
KRT8	7.21321	3.1531e-05
KRTCAP3	-1.29467	0.0162175
KSR1	2.19635	6.02141e-05
KYNU	-3.11144	0.00835212
L1CAM	-2.17044	0.00404303
L2HGDH	1.50699	8.29792e-05
L3HYPDH	-1.1807	0.00625135
L3MBTL1	-1.22471	0.00146598
L3MBTL3	-1.71475	3.20361e-08
L3MBTL4	-2.84245	0.0051207
LA16c-OS12.2	-5.44598	0.00234881
LACTB	1.00482	0.0130715
LAD1	-4.13299	5.86106e-05
LAG3	2.11931	0.00404345
LAIR1	-2.19227	0.000283689
LAMB3	2.82788	0.000121895
LAMC3	-2.18987	0.00331943
LAMP1	-1.15513	0.000773529
LAPTM5	-1.51947	4.29023e-08
LARP1B	1.13877	0.012649
LARS2	1.0812	0.00196618
LAT	-2.24884	1.97441e-08
LBH	-2.58372	1.95256e-15
LCORL	1.07728	0.0114223
LDHA	2.25239	0.000359547
LDLRAD4	-1.68294	1.14908e-08
LDLRAP1	-3.054	4.78486e-09
LEF1	-1.67535	2.50005e-06
LEF1-AS1	-2.19195	0.000535509
LENG8	-1.69913	2.75808e-05
LETM2	1.23897	0.00215813
LFNG	-1.75045	0.00348996
LGALS1	2.4831	1.13655e-06
LGALS3	-1.58139	0.0183566
LGALS3BP	-1.34787	0.00549514
LGALS4	-4.21385	0.00220404
LGMN	-1.85834	0.00442697
LHFPL2	-2.91949	0.000267466
LIF	2.42167	0.00460263
LILRA2	-3.28047	0.0290599
LILRB1	-4.16794	0.0230877
LILRB2	-5.71594	0.0135469
LILRB4	-7.05637	2.3765e-05
LIMCH1	-4.32645	0.0013963
LIMK2	-1.24744	0.00851249
LIN28B	5.74103	0.00598568
LIN37	-1.0201	0.033478
LIN7B	-1.57045	0.0117513
LIN9	1.06526	0.00514087
LINC00116	1.22628	0.0078826
LINC00152	1.27109	0.0406807
LINC00158	1.95012	0.00504091
LINC00174	-1.04364	0.0160124
LINC00202-1	-3.33882	0.000112729
LINC00205	-2.63844	4.21163e-05
LINC00264	-3.17195	0.0273172
LINC00282	-4.97385	6.07658e-12
LINC00304	-3.78731	0.0495722
LINC00324	-3.89044	3.29437e-08
LINC00475	6.23518	0.000217613
LINC00476	-1.92694	0.00024537
LINC00484	3.39747	0.00949304
LINC00528	-2.12766	0.00587551
LINC00540	-2.36276	0.000735184
LINC00630	1.2901	0.0398906
LINC00634	3.19887	0.00166788
LINC00641	-1.07277	0.00641694
LINC00649	-1.68083	2.47105e-08
LINC00662	1.61638	0.00105518
LINC00667	-1.34659	0.00203608
LINC00852	-1.75184	0.0148043
LINC00865	-1.92708	0.00185176
LINC00880	2.54014	0.0169978
LINC00881	2.90208	0.000713702
LINC00887	6.94678	0.000229853
LINC00888	1.33523	0.00475938
LINC00892	4.33038	1.35453e-15
LINC00893	-4.49946	4.99834e-06
LINC00894	-2.4364	1.36771e-07
LINC00908	6.94851	3.02597e-05
LINC00910	-1.13119	0.00975165
LINC00926	-3.7517	5.77021e-05
LINC00998	1.78971	2.25852e-08
LINC01089	-3.32315	2.23028e-10
LINC01125	-1.3229	0.0414125
LINC01126	-1.41019	0.0221946
LINC01128	-1.89167	2.68413e-06
LINC01146	1.8333	0.0365791
LINC01176	-1.93176	0.0278535
LINC01232	-1.29968	0.0302668
LINC01260	-4.11908	6.98727e-12
LINC01272	-6.42336	0.0040903
LINC01624	-4.35546	0.0214567
LINGO3	-2.24439	0.0078826
LINS1	-1.07118	0.000177059
LIPT1	-1.77467	0.00086438
LL21NC02-1C16.2	-2.00832	0.0358561
LLGL2	-1.54063	0.00828364
LMAN1	1.05525	0.00587183
LMBR1L	-1.79571	2.02143e-05
LMF1	-1.51594	0.00147274
LMF2	-1.29357	0.000535708
LMNA	2.07199	0.00555881
LMNB1	1.48673	0.00602349
LMNB2	1.12968	0.0208965
LMNTD2	-2.64085	0.0190687
LMO2	-6.17628	1.54102e-08
LMO7	-1.32302	8.05e-05
LMTK3	-1.90858	0.00609153
LNX1	-2.68438	2.48703e-05
LONP1	2.04122	1.02115e-15
LPAR1	-3.81609	0.0250019
LPAR6	-1.1931	0.0449701
LRCH4	-1.95745	2.42581e-05
LRFN4	2.40023	1.72329e-05
LRIG2	-1.10766	0.000138965
LRP1	-1.74376	0.00123639
LRP2	6.54191	4.73362e-06
LRP3	2.37776	0.0241543
LRP5	1.99661	0.000464569
LRP8	1.30968	0.0309538
LRPPRC	1.22014	0.00020602
LRR1	1.39159	0.000226409
LRRC20	1.36846	0.00576105
LRRC29	-1.50887	0.033043
LRRC34	1.74762	0.000922548
LRRC37A2	-1.37862	0.037318
LRRC37B	-1.05921	0.0215744
LRRC40	1.09078	0.0117129
LRRC46	-1.60252	0.0118965
LRRC56	-1.66049	0.00160291
LRRC59	1.50341	0.00230289
LRRCC1	1.16571	5.84936e-06
LRRK1	-2.90045	0.00100398
LRRK2	-6.74745	0.000290577
LRRN2	-5.33539	1.19825e-13
LRRN3	-2.15315	7.04132e-05
LSM12	1.60784	2.57609e-05
LSM2	1.36219	2.35457e-05
LSM3	1.37886	5.42954e-05
LSM4	1.35959	2.89514e-06
LSM5	1.33166	0.000228707
LSR	-2.13594	0.000162567
LTBP2	-2.27853	0.00130646
LTBP3	-2.79578	2.37489e-07
LUC7L	-1.78818	8.29436e-06
LXN	1.27426	0.000231994
LY6G5B	-1.91071	3.06312e-09
LY9	-2.84849	4.55898e-07
LYAR	1.35781	0.00237852
LYG1	-1.96307	0.0138902
LYL1	-1.8437	0.000312228
LYNX1	-4.46375	0.000116255
LYPLA1	1.20253	0.0146222
LYRM9	-1.74823	0.00216554
LYSMD2	-1.49959	6.16803e-05
LYSMD4	-1.02006	0.0369523
LYST	-1.00269	0.0339717
LYZ	-7.69653	3.60018e-21
LZTFL1	-1.15154	0.000568073
LZTS1	2.07943	0.00100405
MACROD2	-5.32906	0.00881545
MAD2L1	1.86073	0.000773486
MAD2L2	1.48426	1.31373e-06
MAEA	-1.0924	0.00112387
MAFB	-4.91815	0.0130288
MAFG-AS1	2.31981	0.000129427
MAGI1	3.2612	0.00571424
MAGI2-AS3	-4.66346	0.00117446
MAGOH	1.16789	0.00062118
MAGOHB	1.31589	3.39762e-05
MAL	-2.15938	0.00246784
MALAT1	-1.96037	1.98827e-06
MAML3	-1.71758	0.0163203
MAN1C1	-3.27433	6.11428e-07
MAN2C1	-1.68641	0.00186886
MAP1B	2.83147	0.000861849
MAP2K1	1.40891	7.27712e-10
MAP3K1	-1.20626	0.00162786
MAP3K11	-1.01162	0.022973
MAPK12	2.31639	0.00431275
MAPK6	1.01948	0.00919409
MAPK8IP3	-1.65587	0.000231642
MAPKAPK3	1.35851	0.00699447
MARCH2	-1.48953	0.000938152
MARCH6	-1.04481	0.00649157
MARCH8	-1.761	3.29974e-08
MASP2	-3.73874	7.18184e-14
MAST1	2.28056	0.00592848
MAST2	1.39068	0.000606219
MAST3	-2.19914	1.2799e-07
MAST4	3.57164	0.010444
MAT2B	-1.2676	9.94594e-07
MATN1-AS1	-1.82046	0.00109576
MB	-4.0524	0.00149074
MB21D1	1.28656	0.000351663
MB21D2	1.37809	0.00090094
MBD6	-1.85464	7.6284e-08
MBIP	1.09966	0.000642822
MBP	-1.14092	0.000202621
MBTD1	-1.2299	0.000474073
MBTPS1	-1.98075	6.22483e-06
MC1R	-1.62135	0.00954088
MCAM	3.6454	1.18398e-05
MCAT	1.49444	3.16072e-05
MCF2	-1.65194	0.0195807
MCF2L	-1.71618	0.00151455
MCM2	1.71359	0.00660963
MCM5	1.01263	0.0412509
MCM6	1.40127	0.0196438
MCM8	1.34762	0.009411
MCOLN2	1.038	0.0203166
MCTP2	1.49875	0.0167756
MCTS1	1.43561	4.05382e-05
MCU	1.10215	0.000690517
MCUR1	1.12034	0.00031047
MDGA1	-3.139	5.90798e-06
MDH1	1.35548	0.000890334
MDH1B	1.85604	0.0408369
MDH2	1.31153	5.85399e-06
MDM2	1.08786	3.09553e-06
MDM4	-1.55473	0.000352375
ME2	1.3661	0.00182832
MECR	1.3647	0.000290577
MED12	-1.10822	9.61913e-05
MED20	1.05636	0.0104343
MEF2C	-4.1815	1.41604e-06
MEF2D	-1.23163	1.16283e-05
MEGF6	-6.54513	2.06558e-08
MEIS1	-4.49023	0.000363426
MELK	1.89061	0.0217633
MESP1	3.18512	7.28669e-05
METAP1D	-1.12493	0.0350784
METAP2	1.09319	0.014376
METRNL	2.54465	0.00147144
METTL15	1.07455	0.00015119
METTL20	-1.23751	0.0344151
METTL21B	2.22363	1.63639e-05
METTL5	1.28551	0.000290049
MFGE8	-1.56995	0.00295849
MFSD7	-1.94568	0.0260593
MFSD8	-1.79469	0.00013624
MGAT3	-1.99558	0.0220644
MGAT4A	-1.11319	0.00642221
MGAT5B	-9.27326	1.53137e-07
MGEA5	-1.15096	0.000416138
MGST2	2.34317	0.000443577
MIA	-4.59063	0.00789737
MIB2	-1.84081	9.68245e-05
MICAL1	-1.09429	0.00589181
MICALCL	2.75459	0.00167663
MICALL2	-2.08289	5.43954e-05
MID1	2.69127	0.00813305
MIF	2.04203	2.1793e-07
MIPEP	1.02307	0.000745083
MIR155HG	1.88662	0.00615247
MIR210HG	5.1649	1.10951e-27
MIR22HG	-2.32387	3.79443e-06
[truncated: 1,998 more rows]

## Sheet: CD28vsICOS
Gene	log2FC	padj
ABAT	-1.48309	0.000749628
ABCA2	-1.09152	0.0454278
AC005562.1	1.11835	0.0365502
ACSM3	1.17137	0.00770897
ADAMTS3	-3.1875	0.0188261
ADAMTS6	-2.79758	8.57404e-05
ADARB1	-1.43706	0.0366331
ADM	3.56375	8.64201e-05
ADM2	1.75408	0.00985712
AFF3	-3.02718	0.000755069
AIG1	1.22821	0.00157069
AK7	2.13882	0.046839
AL133493.2	2.18595	0.00246563
ALDH1L2	2.67557	0.00875034
ALDOC	1.5059	0.00451574
ALOX5AP	1.77975	2.10586e-06
AMPH	-2.95106	0.0197841
ANGPT4	3.19117	0.0465992
ANGPTL4	3.79655	6.12734e-07
ANK2	2.68092	0.00752341
ANKRD37	1.7444	3.63739e-07
ANPEP	-3.45168	0.0353289
ARFGEF3	2.43465	0.0171132
ARHGAP26	-1.75863	0.000484138
ARHGEF19	-1.15196	0.0185219
ARHGEF3	-1.33198	4.47629e-05
ARID5B	1.45427	0.000728329
ASS1	4.87263	4.31661e-08
ATHL1	-1.37982	0.0312315
ATP8B1	-3.48248	6.39995e-06
ATP8B3	1.43125	0.0307737
ATP8B4	1.87331	0.0363092
B3GNT4	2.33921	0.0160057
BARX1	2.74717	0.0176113
BCL6	2.1324	0.00995861
BEND5	1.72991	0.0130206
BMPR2	-1.0427	0.0120628
BNIP3	1.22542	0.0416046
BNIP3P1	1.01006	0.0195807
C10orf54	-1.04194	0.0485728
C11orf95	-1.10375	0.01072
C17orf51	1.25512	0.00418604
C1orf233	-1.29242	0.0230005
C1orf61	-4.86951	4.16853e-05
C2orf72	2.61667	0.00275526
C4orf47	3.38795	0.0061931
C6orf223	4.02357	4.26524e-05
CALCB	4.31646	1.00893e-05
CASKIN2	-2.19349	0.00593854
CCDC74A	1.6704	0.00299646
CCNG2	1.30499	0.000362714
CD1A	-4.16181	0.00589746
CD1C	-4.59128	0.000125384
CD200	-2.49225	0.00384761
CD276	-3.04305	0.00313007
CD74	-1.0021	0.0184089
CD81-AS1	4.55975	0.0459332
CD84	-1.34311	0.0106944
CDC42BPA	2.22141	0.0134899
CDH1	3.05848	0.041089
CDH24	-2.21288	0.00198824
CDH3	3.93513	0.000646163
CDO1	5.87508	7.10576e-08
CECR6	-3.5836	0.00299224
CES3	2.89371	4.47629e-05
CFAP36	1.08781	0.0273714
CFAP46	-2.12424	0.0416046
CH25H	-3.88298	0.00109193
CHAC1	2.34904	0.0012936
CIART	-1.40387	0.0396141
CLCF1	-2.51302	0.0160405
CNTNAP1	-2.44539	2.00681e-05
COL5A2	-1.60472	0.035284
COL6A2	-2.23081	0.0368213
COLGALT2	3.22479	0.00175386
CORO2B	-4.35901	0.00977603
CREB5	3.96158	0.000501022
CRIP1	-1.23384	0.0125885
CRTAM	-2.58949	0.000869664
CTSL	-3.52789	4.26524e-05
CXCL16	-1.82767	0.0353289
DAAM1	1.13529	0.000484138
DAGLA	-2.72342	0.0148578
DDIT3	2.29199	0.00120602
DDIT4	2.38607	0.00269151
DENND3	1.75726	0.00249767
DENND6B	1.28245	0.00801306
DFNB31	-2.04208	0.0090352
DLG2	1.67808	0.0293551
DMD	2.5498	0.00799379
DMTN	-1.52428	0.000802684
DOCK1	-2.25678	0.0374351
DOCK5	-2.51276	0.00568388
DTNA	3.04259	0.0117009
DUSP6	2.70147	1.22745e-10
EFEMP2	2.06763	0.0462656
EFNA5	-5.54248	0.0373777
EGFL7	-1.52381	0.0395334
EGR2	-1.44775	0.0373777
EHD3	-1.22135	0.0239128
ENPP2	2.15942	0.00399903
EPHB6	-1.09369	0.0332812
EPHX2	-1.09194	0.0294409
ERICD	-2.96853	0.00259125
ERVH48-1	2.4133	0.00191976
ETV7	-2.48368	0.0269822
FAM109A	-1.65199	0.017227
FAM109B	-1.42231	0.00149981
FAM110C	2.3866	0.0257074
FAM129A	1.83976	0.0477263
FAM161A	1.08432	0.0353929
FAM162A	1.19237	0.00956432
FAM229B	1.13545	0.0312315
FAM234A	-1.16762	0.0130206
FAM46A	-2.22484	0.000894886
FAM49A	2.49578	0.00299224
FASLG	-2.37567	0.00702736
FBXL8	1.24421	0.046839
FBXO15	-3.38065	2.06752e-08
FERMT2	3.73248	3.11093e-05
FES	1.76815	0.0245138
FFAR3	4.15775	0.00466795
FKBP10	-2.74036	0.0421405
FMNL3	-1.0712	0.00888308
FRA10AC1	1.08113	0.0472253
FUT11	1.03087	0.000603191
GADD45A	1.56519	0.000199067
GALNT3	2.5183	0.00558685
GAREML	-1.34596	0.000502812
GBP4	-1.27363	0.00918907
GFOD1	-1.54555	0.0368213
GFRA2	-5.28385	0.000571166
GK	2.2873	0.000646163
GLT1D1	-3.43429	0.0204708
GLYATL2	-6.06605	0.035997
GMPR	-3.88731	4.6239e-06
GNA15	3.71054	1.50526e-08
GNAI1	2.00793	0.00291315
GPR87	5.94056	2.25326e-05
GRAMD4	-1.22282	0.0322811
HILPDA	2.67739	8.64201e-05
HIPK2	-1.3106	0.00366423
HIVEP3	-2.49798	0.000846548
HMSD	2.55229	0.0439978
HNF1B	3.73522	1.42917e-05
HOPX	4.06908	1.88154e-06
HS3ST1	-4.69863	4.17144e-05
HSF4	2.16299	0.00144474
ICOS	1.07023	0.0223764
ID3	-1.71505	0.00484374
IGSF9B	1.13573	0.0294409
IL1R1	2.2909	0.00593854
IL1RL1	-5.15895	0.00246563
IL2	2.70463	0.00427865
IL23R	4.70675	0.000399194
IL26	5.72049	0.000751296
IL6R	-1.18479	0.0360582
IMPA2	1.12832	0.00576596
INSC	4.20996	0.00678444
INSIG1	1.5432	0.0368182
IRF1	-1.50289	0.0264344
ISM1	-2.6855	0.00757688
ITGA1	1.79616	0.0270141
ITGAX	2.22863	0.0120809
ITPKA	2.1729	0.0472528
JDP2	2.05517	0.00144474
JMY	1.86487	0.00875034
KCND1	1.201	0.0312315
KCNG1	3.80801	0.000139276
KCNH2	-2.95539	0.0311864
KCNJ15	-2.37016	0.000830562
KCNJ2	-8.06103	4.52317e-05
KCTD14	-2.87244	0.0135102
KDM7A	1.5782	0.0225659
KDR	-8.03392	0.00047141
KIAA0895L	1.3603	0.00752341
KIAA1217	-2.21809	0.0206964
KIAA1683	-2.12774	0.0203685
KIF1A	2.48262	0.0316783
KIF5C	1.95642	0.00175386
KLF4	3.13055	0.0389576
KLHL6	1.16795	0.0302496
KREMEN2	-1.7839	0.0352964
KSR1	1.52295	0.0450006
LAMA2	-2.5535	0.014846
LGALS9	-1.79501	0.00662053
LHFP	-2.02944	0.0290168
LINC00282	-2.26041	0.0250478
LINC00662	1.59574	0.00995861
LINC00880	2.96727	0.0368213
LINC00886	1.92941	0.0462656
LINC00887	5.46082	0.014846
LINC01619	1.60715	0.0416046
LMNA	2.85333	0.00105102
LMO2	-3.58988	0.014846
LRP6	-1.22643	0.0290168
LRRN2	-2.24119	0.0264344
LY75	1.54996	0.0365502
LYL1	-2.28012	8.64201e-05
LYZ	-4.0161	4.47629e-05
MAML3	-1.89698	0.0485728
MAP1B	2.27095	0.0426269
MAP6D1	-3.39213	3.63739e-07
MATK	-1.19005	0.0357091
MB	-3.97781	0.0150081
MB21D2	1.24684	0.0213501
MCTP2	2.03297	0.00791344
MEF2C	-3.18793	0.00309097
MEST	-1.69858	0.0436955
METRNL	2.35425	0.0251752
MGAT5B	-6.21595	0.00593933
MIR210HG	1.49236	0.00979001
MIR34AHG	1.56846	0.00246563
MIR4697HG	1.41111	0.000463563
MIRLET7BHG	-2.91397	0.038906
MORN4	1.69295	0.0302496
MXI1	1.51574	0.0459332
MYO1B	1.94808	0.00977603
MYO1G	1.42885	0.0429892
N4BP3	1.43211	0.0187384
NAB2	-1.03304	0.00814359
NAMPT	2.05511	0.0298879
NAPSA	1.68724	0.00247291
NEBL	-4.48565	1.2752e-10
NEK8	-1.14285	0.0291046
NFASC	-3.64617	0.00291315
NFATC1	-1.15223	0.00482112
NFIX	-1.58832	6.39995e-06
NGLY1	1.04939	0.00890038
NHS	-2.43213	0.0291046
NID1	-3.36001	0.00257057
NIM1K	2.42637	0.0434968
NKD2	2.04282	0.0368213
NKX3-1	-1.45847	0.00933878
NOL3	2.74927	0.000802684
NOTCH2	-1.05516	0.00752341
NPAS2	-1.28172	0.00935871
NPTX2	-5.20786	0.00451574
NPTXR	-2.44785	9.16653e-05
NR3C1	-1.07191	0.0109752
NR4A1	-1.2825	0.0160834
NR4A2	-2.66496	0.000728329
NTRK1	-2.87838	0.0110497
OAS3	-2.11299	0.0434419
OBFC1	1.08075	0.00280614
OLAH	4.05852	0.0011061
OSBPL6	2.28702	0.00678444
PALLD	4.38299	3.63739e-07
PANX2	1.98874	0.0199677
PARP12	-1.32472	0.0264344
PARP14	-1.03857	0.0365048
PCBP3	1.1283	0.0076639
PCDH12	-1.9054	0.000133549
PDCD6IPP2	-2.41914	0.00732837
PDLIM4	-4.24548	0.00554085
PFKFB4	1.47494	0.0366331
PHEX	-3.07282	0.00226176
PHGDH	1.42295	0.0087879
PHLDB1	-1.51597	0.004392
PHLDB2	-4.67978	0.00174262
PHLPP1	-1.11048	0.0421405
PIK3R6	1.58754	0.0328322
PLEK2	-2.07835	4.47629e-05
PLEKHA6	-1.97209	0.00548354
PLIN2	1.44595	0.000157688
PLOD2	-2.08948	0.0183379
PLXNB3	2.59141	0.006848
PNMA2	2.80584	0.00668247
POC1B	1.40699	2.2499e-05
PPM1L	1.24027	0.00493713
PPP1R3B	2.36783	0.000191162
PRG4	3.58518	0.000830562
PRKD3	-1.66175	0.006848
PROKR1	-3.86006	0.0165017
PROSER2	-2.12439	0.035284
PRRX2	-2.8941	0.0160057
PRSS23	-3.56572	0.000125384
PTCHD1	-4.49153	0.00140737
PTGES3L	2.13516	0.00441833
PTGIR	-1.45899	0.0367251
PTPN14	-1.99021	0.00568388
RAB33A	1.08097	0.0128296
RAB39B	1.33294	0.00689908
RAB40B	-1.30281	0.031064
RAI2	-2.68712	0.00979001
RASGEF1B	-2.48295	0.00721373
RASGRF1	-5.61265	0.00024366
RASGRP4	2.81094	0.00143429
RBKS	2.27029	0.000240691
RCAN1	-1.52286	0.0291046
REV1	-1.0681	0.0106944
RGL4	2.19094	0.000603191
RIMKLB	-1.477	0.0232873
RIPK3	-1.13771	0.0221636
ROCK1P1	3.37988	0.000863891
RP11-168O16.1	4.31142	0.000166944
RP11-268J15.5	2.57562	0.000123851
RP11-367G6.3	2.08685	0.006848
RP11-465B22.3	1.53369	0.0152271
RP11-542M13.3	-2.12598	0.035997
RP11-620J15.3	1.48041	2.27965e-07
RP11-766N7.3	-3.94514	0.000317424
RP11-798M19.6	2.44209	4.99189e-07
RP11-888D10.4	2.14316	0.00627134
RP4-647J21.1	1.53744	0.0242402
RPS6KA2	2.05939	0.0148092
RSL24D1	1.18348	0.0061931
RUNX2	2.22464	0.000125384
S100A4	1.67599	0.000603191
S100A6	1.45262	0.026205
SALL4	-3.34018	0.0051739
SAMD14	-2.44957	0.0112525
SEMA3B	3.58471	0.00143429
SESN2	1.61553	0.0106063
SFXN2	-1.0846	0.0267844
SFXN5	-1.23471	0.046839
SGK223	-1.69474	0.0368893
SH3D21	2.64303	0.000287197
SHC4	-3.37287	0.000500411
SIRPA	-4.47226	0.014846
SLAMF7	2.91661	0.000317424
SLC29A4	3.06712	0.0014415
SLC2A3	1.9341	4.17144e-05
SLC43A2	-2.19861	0.00668247
SLC7A11	2.57606	0.00088744
SLC7A11-AS1	3.35335	0.034793
SMIM10L2A	-3.19011	0.00011748
SMO	-2.28287	0.0121171
SNX33	-1.92769	0.000114663
SOAT2	3.31845	0.00140737
SOCS3	2.82901	0.00260669
SPNS3	3.14753	0.000183243
SRD5A3	-2.29539	0.01608
ST8SIA4	1.08882	0.00255852
STC2	2.13825	0.00140737
SUOX	-1.74322	0.00995861
SYNE3	1.1613	0.0365502
SYTL3	1.6155	0.0230902
TAGAP	-1.47345	0.00145959
TBL1X	-1.24346	0.00175288
TDRD7	-1.12357	0.0454278
TENM2	-5.25994	0.00193607
TESK1	-1.00068	0.0316467
TIFA	1.43183	0.0184019
TIMP3	-3.23206	0.000620429
TINCR	2.13854	0.0253568
TLE6	2.09916	0.000362714
TM6SF1	2.48437	0.006848
TMCC2	-1.37906	0.0068908
TMEM120A	-1.48645	0.00257057
TMEM150A	-1.76483	0.000200904
TMEM154	1.00939	0.0395334
TMEM229B	-3.70297	3.62012e-10
TMEM71	1.76881	0.0216005
TMPRSS6	3.19508	0.000505055
TNFAIP2	-1.77059	0.00110648
TNFAIP8L3	-4.64725	0.0307737
TNFSF11	-3.87077	0.0134899
TNFSF13B	-2.25972	0.00141119
TNS3	-3.26313	0.00141119
TPRG1	2.30265	0.00494811
TREML2	1.69429	0.000646163
TRIB3	1.87116	0.000279307
TSKU	1.6344	0.0253568
TSLP	2.56775	0.00468595
TTLL7	1.85873	0.0308296
UBALD2	1.40582	0.00451574
UBE2L6	-1.06033	0.0463114
UCP3	-2.27052	1.82778e-05
ULBP1	2.4377	6.92678e-05
UPP1	1.5207	0.00944152
VANGL2	-2.87516	0.0171132
VAT1L	-3.5289	0.0250605
VAV3	-1.59758	0.0240647
VIM	1.01483	0.000585637
VLDLR	3.42322	0.000204572
VLDLR-AS1	5.79013	0.00192431
VSIG10	-1.16077	0.0253746
WDR81	-1.36953	0.0171132
WHAMMP2	-1.70014	0.0298879
XAF1	-2.61121	0.000317424
XCL2	-3.40706	0.0365502
YPEL5	-2.13071	0.000200904
ZBP1	-2.8688	0.0246616
ZBTB10	1.1679	0.014846
ZCCHC14	-1.33226	0.0459332
ZDBF2	1.05862	0.0160057
ZFP3	-1.31759	0.00337281
ZFP36L1	-1.80702	0.00140737
ZNF395	1.38615	0.0138254
ZNF436-AS1	2.23318	4.6239e-06
ZNF469	-2.25263	0.0172535
ZNF75D	-1.2908	0.0325578
ZNF844	-1.01512	0.0368213
ZNRF1	1.95129	0.00199387

## Sheet: ICOSvsCD3
Gene	log2FC	padj
A2M	-3.8985	0.00981109
ABCA10	-2.29481	0.0058292
ABCA5	-1.51071	0.0152524
ABCA6	-3.02777	0.00995224
ABCA7	-2.32817	0.000203901
ABCC3	-4.13886	0.000269596
ABCD2	-1.8184	1.01351e-05
ABCD4	-1.01245	0.00376897
ABHD17C	1.42911	0.00011691
ABHD3	-1.27642	0.00289678
ABHD6	1.00695	0.0165648
ABLIM1	-1.40366	0.0101825
AC004067.5	-2.37913	0.00340632
AC004381.6	1.67294	0.0012995
AC005154.6	-1.86893	2.11772e-05
AC005306.3	-2.10419	0.000529528
AC005624.2	2.05923	0.0451122
AC006014.8	-2.85938	0.0239676
AC007292.6	-1.9366	0.014675
AC007620.3	1.5523	0.015669
AC008746.12	-2.29845	0.00693902
AC009120.6	-1.34511	0.040636
AC012074.2	-2.59942	0.0120599
AC015971.2	-1.04114	0.0107153
AC018890.6	-3.77791	0.00282949
AC034220.3	-1.74099	0.0342259
AC062017.1	-2.08575	0.0360525
AC062029.1	-1.46746	0.00701827
AC074289.1	-2.41192	0.00221121
AC078883.3	-2.03383	0.00656728
AC083843.4	-1.83622	0.02905
AC093495.4	-1.5749	0.000437284
AC093642.1	-2.19535	0.0254538
AC109333.10	-2.21285	0.00194064
AC159540.1	-2.1666	0.0388376
ACACA	1.68799	0.00153553
ACACB	-1.16087	0.0232038
ACAT1	1.1653	0.0159375
ACBD4	-1.20542	0.0130915
ACE	-4.23401	0.00226073
ACKR2	1.91658	0.0407086
ACKR3	-1.42783	0.00276759
ACP5	-2.48056	2.63874e-07
ACRBP	-2.91361	3.67578e-07
ACTN1-AS1	-4.6447	0.0037117
ACTN4	1.19516	0.0388173
ACTRT3	1.63567	0.0441992
ACVR1C	-2.97518	1.09384e-09
ACVR2A	-1.87799	0.00319408
ADAM19	1.72338	0.0389796
ADAM22	-1.00649	0.0272831
ADAM23	-2.78646	0.0163787
ADAM28	-2.51538	0.00251697
ADAMDEC1	-3.90079	3.99594e-05
ADAMTS3	3.7132	0.000512368
ADAMTS4	-1.85628	0.00640585
ADAMTS6	2.07788	0.00090782
ADAMTS7	3.84835	0.0310943
ADAMTSL4	-1.41847	0.0151352
ADAP1	1.75216	0.00355441
ADARB1	1.19084	0.0264211
ADCY10P1	-3.57275	4.46609e-08
ADCY3	1.20299	0.0487248
ADCY4	-1.89918	0.0449713
ADD2	1.37564	0.0123682
ADD3	-1.85208	2.52115e-06
ADGRB1	-1.78643	0.0289075
ADHFE1	-3.16695	0.000176502
ADIRF-AS1	-1.43509	0.0494902
ADM	2.09061	0.0214373
ADORA2B	1.02551	0.0174014
ADPRM	-1.38715	0.000877291
AF131215.2	-1.53698	0.000833274
AF131215.9	-1.81943	0.00637663
AF131217.1	-2.62934	0.0249999
AFMID	1.61173	0.00425084
AGAP1	1.55795	0.0218012
AGBL2	-1.72937	0.00146819
AGER	-2.19757	2.98277e-07
AGFG2	1.00256	0.0147008
ago-04	-1.33959	0.000275038
AHCY	1.58726	0.00361498
AHI1	1.60032	0.000509972
AHNAK	-2.27001	0.000864073
AHSA1	1.13109	0.0352789
AHSA2	-1.46059	0.000136334
AHSP	3.15574	0.0481912
AIMP2	1.12325	0.0197497
AIRE	-2.56786	0.0380415
AK1	-1.78087	3.18229e-05
AK2	1.24937	0.0023369
AK4	3.60051	0.00234909
AK5	-2.12483	0.00296428
AK8	-2.71122	0.00607071
AK9	-1.93702	1.14494e-05
AKAP12	1.6465	0.0463136
AKIP1	1.27951	0.00143855
AKR1C1	-3.55005	3.06908e-05
AKR1C2	-3.22497	0.000320515
AKTIP	-1.45557	0.00408759
ALDH18A1	1.15766	0.0254538
ALDH1A1	-3.79203	0.00263958
ALDH1A3	5.15802	0.00639753
ALDH1L2	1.86385	0.0353497
ALDH7A1	1.41065	0.0136805
ALDH8A1	-3.06514	0.00251658
ALDOA	1.56453	4.18578e-07
ALOX12	-1.2473	0.0157634
ALOX15B	-2.33392	0.039214
ALOX5	-2.80352	0.00529092
ALS2CL	-1.92517	0.0138944
ALS2CR12	-1.535	0.0070172
ALYREF	1.45317	0.000657009
AMIGO1	-2.67594	3.70796e-05
AMN	-3.70851	0.0104413
AMN1	-1.6427	0.000673573
AMT	-2.50187	1.27962e-07
AMY2B	-2.73613	0.000707734
AMZ1	-2.17541	0.0293925
ANAPC1	1.01157	0.0366033
ANAPC11	1.08367	0.000566262
ANGPTL6	1.16218	0.0235206
ANK2	1.84012	0.0493487
ANK3	-3.15188	1.14278e-06
ANKAR	-1.02834	0.0104312
ANKLE1	1.69794	0.000991585
ANKRA2	-1.15606	0.00514373
ANKRD1	-3.74634	0.0178999
ANKRD12	-1.65231	1.5005e-11
ANKRD13B	1.90592	0.000435491
ANKRD18B	3.82611	0.0296009
ANKRD18DP	3.01959	1.54629e-05
ANKRD23	-1.02314	0.0160652
ANKRD24	-1.68397	0.0130303
ANKRD34A	2.24398	8.43383e-14
ANKRD36BP2	-2.47475	0.000484315
ANKRD37	1.17147	0.000615411
ANKRD39	1.08593	0.00232963
ANKRD49	-1.13553	0.00239521
ANKRD55	-1.66953	0.000148724
ANO7	2.93137	1.56115e-06
ANO8	-1.64312	0.000427419
ANO9	-1.77768	1.2624e-06
ANPEP	-2.95778	3.91876e-05
ANXA2	1.48324	0.0155153
ANXA2R	-2.30102	0.000453493
ANXA3	4.50105	0.000463625
AP000251.3	2.01994	0.0129883
AP000783.1	1.69198	0.0113651
AP001046.5	2.04008	1.31084e-06
AP1G2	-1.18975	2.38588e-05
AP1S1	1.1601	0.000548014
AP5Z1	-1.03482	0.0335946
APBA2	-1.80686	0.00125231
APBB1	-1.24974	0.0188173
APBB2	2.31413	0.0344396
APBB3	-1.71527	0.00059758
APH1B	-1.42276	4.48974e-05
APITD1	1.20123	0.0158038
APLN	4.14758	3.9493e-05
APLP1	2.13048	0.0233517
APOBEC3H	1.30729	0.0303806
APOL3	-1.47436	0.00061143
APOO	1.20146	0.00130685
APPL2	-1.41737	0.000566262
ARAP2	-1.89148	0.00385662
ARAP3	-1.04634	0.0442691
ARFGEF3	4.06293	1.67987e-05
ARG2	1.73681	0.000256999
ARHGAP11A	1.70988	0.0141138
ARHGAP11B	1.49463	0.00265809
ARHGAP12	-1.83638	0.000649251
ARHGAP18	1.25305	0.0148912
ARHGAP22	-2.85652	1.70483e-05
ARHGAP26	1.1485	0.0109078
ARHGEF1	-1.01229	0.0130033
ARHGEF11	-2.01343	0.00571607
ARHGEF12	1.17471	0.0126242
ARHGEF18	-1.14732	0.0443058
ARHGEF5	1.16383	0.00873582
ARL3	1.25103	0.0037117
ARL4C	-1.31949	0.00346119
ARMC2	-1.59634	0.000360849
ARMC6	1.11773	0.00461851
ARMCX1	1.32038	0.0186285
ARMCX4	-1.13752	0.00204605
ARNTL	-1.24778	8.3701e-05
ARNTL2	1.59269	0.025983
ARRDC2	-2.49571	2.28059e-05
ARSA	-2.17026	5.09996e-05
ASB16-AS1	-1.03892	0.00932077
ASCL2	2.02363	0.0461899
ASF1B	2.00391	0.000643046
ASGR1	1.97717	0.0165972
ASH1L	-1.03779	2.06469e-05
ASPHD1	1.16452	0.0362854
ASPHD2	1.39833	2.44946e-06
ASPM	1.35222	0.0410054
ASPRV1	-1.51111	0.0064173
ASXL2	1.27544	0.00415888
ATAD3A	1.52075	0.000114106
ATG14	-1.42029	0.000365025
ATG16L2	-1.0096	0.0154732
ATHL1	-1.35168	0.00673888
ATM	-2.38852	9.61252e-06
ATOX1	1.05602	0.00379586
ATP5G3	1.23543	0.00801463
ATP5J	1.11453	0.00308508
ATP5J2	1.10168	0.0010791
ATP6V1E2	-1.24043	0.0487318
ATP6V1G2	-1.62378	0.000400398
ATP8B1	2.37778	0.00069465
ATP9A	2.74339	0.00267887
AUNIP	1.68033	0.00817193
AURKB	1.81581	0.00386812
AUTS2	-1.47956	0.0446347
AVEN	1.12222	0.00539793
AVIL	-2.25696	0.00252067
AZIN1-AS1	1.63717	0.000231454
AZIN2	-1.56914	0.0112974
B3GALT2	-4.49149	0.00392772
B3GALT4	-1.85774	0.00208165
B3GAT2	-1.65272	0.03035
B3GNT5	4.36163	0.000215545
B4GALNT3	4.40602	1.03376e-07
B4GALT2	2.32388	0.000723104
B9D1	2.48258	2.17659e-05
BAALC	-3.67564	0.00963118
BAG2	1.03859	0.0274973
BAHCC1	-2.92848	0.000153975
BAIAP2L2	-2.22526	0.00395823
BAMBI	3.35065	0.000954734
BARX1	5.90711	0.000406455
BASP1	-2.30818	0.00134782
BBS2	-1.83021	4.85939e-05
BBS7	1.60152	1.27893e-05
BCAN	2.81796	0.00640585
BCAR1	4.00639	0.00989809
BCAS3	-1.1935	0.00800272
BCAS4	-1.3406	0.00495187
BCAT1	1.55061	0.0438049
BCAT2	1.18736	8.08813e-05
BCKDK	1.09418	2.91408e-05
BCL11A	-2.31902	0.0182753
BCL11B	-1.951	0.000173958
BCL6B	2.16503	0.0140062
BCL9L	-1.47483	0.000646076
BCO2	-1.55119	0.00569581
BDH2	-1.01364	0.0330777
BEGAIN	2.11841	1.5352e-05
BEND3	1.62134	0.000403548
BEND5	1.35402	0.0203684
BEST1	-1.56106	0.0229739
BEX2	-1.21503	0.0413121
BGLAP	-2.13531	0.0421958
BHLHE41	-3.80818	0.0282697
BIN1	-1.0599	0.00502358
BIN2	-1.35991	0.00761507
BIVM	1.00803	0.00684959
BLK	-3.58724	0.00290627
BLNK	-4.08037	0.0137461
BLVRA	1.18754	0.00434251
BMP1	1.07312	0.00833595
BMP8B	-1.47991	0.00151705
BNIP3	1.65491	0.00027772
BNIP3P1	2.45512	1.77002e-13
BNIPL	-1.75222	0.0144906
BOLA3	1.74713	9.80223e-06
BOLA3-AS1	1.38174	0.0250059
BOP1	2.14372	4.06236e-05
BRCA2	1.25805	0.0153811
BRI3BP	1.40439	0.00545593
BRICD5	-1.3539	0.0174849
BRIP1	1.25714	0.0350388
BRWD1	-1.21734	1.40501e-05
BSPRY	3.23994	5.07267e-06
BTBD3	1.41064	0.00645349
BTG3	1.11968	0.0155271
BTK	-2.89868	0.00072352
BTN2A1	-1.4299	0.000451808
BTN3A1	-2.85754	9.64421e-07
BTN3A2	-1.62466	0.0246525
BTN3A3	-2.27406	4.86055e-10
BUB1B	1.61724	0.0478686
BYSL	1.59905	0.00414449
BZRAP1	-1.35139	0.00204419
BZRAP1-AS1	-1.53162	8.58156e-06
BZW2	1.15963	0.0119704
C11orf24	1.10504	0.000286622
C11orf54	-1.02393	0.000487233
C11orf65	-1.56685	0.0171893
C11orf84	1.27751	0.00868776
C12orf42	-3.92536	0.0012004
C12orf75	1.03195	0.042235
C14orf159	-1.01967	0.00131586
C14orf28	-1.9121	0.00147935
C15orf39	1.48461	0.0106857
C15orf52	-1.52542	0.0439759
C16orf45	3.20025	3.67597e-08
C16orf52	-1.17319	0.00211776
C16orf54	-2.36863	1.47948e-06
C16orf59	1.87313	0.00187102
C16orf74	-3.48401	0.00119978
C16orf86	-1.17798	0.0423335
C16orf95	1.70697	2.77611e-05
C16orf96	-2.76801	0.0333414
C17orf53	1.72807	0.000759078
C17orf58	2.17682	3.89052e-06
C17orf89	1.0135	0.0326837
C17orf96	2.04462	0.00174254
C19orf18	-2.24824	0.0251588
C19orf48	1.38416	0.00755867
C19orf71	-1.15216	0.000965766
C19orf80	3.47619	0.0170248
C1QBP	1.35624	0.000860322
C1QTNF3	-1.92507	0.00351787
C1QTNF6	-1.85601	0.00123065
C1orf101	-2.37524	0.0016329
C1orf115	-1.27552	0.0441035
C1orf132	-3.14403	1.08128e-08
C1orf145	-2.99345	0.000966009
C1orf162	-2.81524	9.66196e-05
C1orf186	-3.38846	0.00610092
C1orf198	1.46415	3.16991e-05
C1orf204	-3.13691	0.00101675
C1orf228	-1.33923	0.00251754
C1orf54	-1.49214	0.00548721
C1orf61	2.04671	0.0207819
C1orf74	-1.44586	0.00434162
C20orf202	-3.6693	0.0429676
C20orf27	1.41197	2.52115e-06
C21orf2	-1.35204	0.00897475
C22orf15	-2.26179	0.00590237
C22orf23	-1.10789	0.0181808
C2CD4D	1.7931	0.00640585
C2orf27A	1.16693	0.0214104
C2orf68	-1.28502	5.71174e-06
C2orf72	2.89583	0.00163454
C3orf14	1.65255	0.00989809
C3orf35	-2.13281	0.0328731
C3orf49	-2.49601	0.0359926
C3orf52	1.79166	0.0060384
C3orf67	1.61021	0.00761172
C4orf47	3.137	0.0369875
C5AR1	-2.64053	0.00181623
C5AR2	-3.51785	0.0319436
C5orf15	1.08014	0.00191829
C5orf30	1.25429	0.0365743
C5orf45	-2.25874	2.00292e-06
C5orf56	-1.77874	0.000105955
C6orf229	-3.46553	0.00870395
C6orf3	-2.31477	0.0010112
C6orf48	-1.0595	0.00410701
C7orf43	-1.45532	0.00254775
C8orf44	-1.55433	0.00018106
C8orf46	-3.94055	0.00965456
C9orf172	1.24196	0.0229842
C9orf40	1.50157	3.77089e-06
C9orf64	1.06492	0.00873826
C9orf72	-1.18636	0.00468409
CA5B	-2.19039	0.000314232
CA6	-1.36129	0.0441715
CABP4	-3.00145	0.0305708
CACNA1C	-1.90246	0.00209804
CACNA1F	-2.44412	0.000791778
CACNA1H	-2.54569	0.000616195
CACNA1I	-5.49803	0.000207017
CACNA2D2	-2.57299	0.000404642
CACNB2	-1.19789	0.00657237
CAD	1.27252	0.000548168
CALB1	-4.01	0.000370491
CALCOCO1	-2.72053	1.80341e-07
CALN1	-2.57242	0.0254538
CAMK4	-1.63121	2.41253e-05
CAMKV	2.62062	0.0127681
CAPN3	-2.5386	0.00473274
CAPN5	-2.02932	0.00379281
CAPRIN2	-1.80448	0.000128564
CAPS	-2.97864	4.32195e-05
CARD14	-3.01023	1.20744e-05
CARF	-1.89439	3.14411e-09
CARM1	1.3344	0.000102472
CARNS1	-1.7776	0.00204911
CASKIN1	2.45182	0.0222225
CASKIN2	2.29605	0.000445722
CASP8	-1.42384	0.00303872
CASQ1	-2.43389	0.0436506
CASZ1	-1.17095	0.0134545
CATSPER2	-1.18005	0.0038192
CATSPERG	-2.47431	0.000214563
CBARP	3.37556	0.00143855
CBFA2T2	-1.3325	0.00026847
CBFA2T3	-2.36495	0.0075502
CBLN3	-1.92255	0.00113983
CBS	3.22068	1.14541e-06
CBX3P2	-1.78349	0.00983731
CBX4	-1.15524	0.0274136
CBX7	-2.02394	8.1969e-06
CCDC102B	-1.30947	0.0331756
CCDC112	-1.53994	0.0132964
CCDC113	1.72341	0.0133266
CCDC114	-2.10382	0.0388173
CCDC124	1.51429	3.47971e-07
CCDC130	-1.05075	0.0194453
CCDC138	1.21063	0.0197329
CCDC141	-1.30652	0.000810457
CCDC146	-2.46185	0.000639949
CCDC150	1.61283	0.00839148
CCDC152	1.2321	0.0224434
CCDC154	-2.69239	7.21846e-06
CCDC159	-2.15047	3.97571e-06
CCDC163P	1.15072	0.00321777
CCDC17	-1.37424	0.0436415
CCDC180	-2.11466	0.00368029
CCDC183	-1.84533	0.00401532
CCDC186	-1.2041	6.13792e-05
CCDC191	-2.21734	3.00398e-05
CCDC30	-2.31907	0.015199
CCDC34	1.10582	0.0169363
CCDC39	-1.90113	0.000125801
CCDC51	1.22444	0.0120771
CCDC58	1.47617	1.15263e-07
CCDC64	-1.62527	3.57445e-07
CCDC65	-2.38395	0.0118759
CCDC69	-1.05691	0.000567534
CCDC7	-1.11893	0.00673888
CCDC85B	1.39997	0.0157646
CCDC86	1.4737	0.00284533
CCDC88B	-1.1219	0.00932077
CCDC88C	-1.06154	0.0174066
CCDC92	-1.35697	0.0114657
CCL2	-2.79294	0.0126074
CCNA2	1.74328	0.0130824
CCNB2	1.3769	0.0474122
CCND2	1.2417	0.0215002
CCNE1	1.07424	0.00737133
CCNF	1.76446	0.00538595
CCNG2	-1.39342	1.48377e-05
CCNL1	-1.14942	0.00307096
CCNL2	-1.42624	0.00307096
CCR1	-2.1548	0.0375929
CCR10	1.82133	0.0322074
CCR7	-1.068	0.00174607
CCR9	-3.89381	0.0275328
CCT2	1.01573	0.0414165
CCT5	1.05899	0.0426646
CCT6P3	-1.80812	0.00264002
CD109	1.98754	0.0074847
CD151	1.20069	0.00948237
CD1A	4.55213	0.000173141
CD1C	4.63431	6.1844e-06
CD200	2.44302	0.000793714
CD244	-2.5062	0.0117608
CD247	-1.08224	0.000419765
CD248	-2.31234	0.0126322
CD276	3.38492	0.000100692
CD300LF	-3.79862	0.00263821
CD302	-1.27094	0.00668373
CD320	1.30422	0.000181122
CD36	-3.56886	0.00129527
CD37	-1.29955	0.000483074
CD3EAP	1.48524	0.0272288
CD40	-1.63533	0.0132787
CD40LG	1.95691	5.0685e-05
CD6	-1.0626	0.00302057
CD72	2.1393	1.0227e-05
CD81-AS1	-5.51674	0.000932902
CD82	1.57887	0.00499322
CD86	-2.90608	0.000476959
CD96	-1.75489	2.53541e-06
CDC14A	-1.78185	0.0214373
CDC14B	-1.71433	0.0273493
CDC20	1.62634	0.0395741
CDC25B	-1.41729	0.0144354
CDC25C	1.64046	0.0242961
CDC37L1-AS1	-2.03732	0.0418086
CDC42SE2	-1.37958	4.04202e-07
CDC45	1.65877	0.0345182
CDCA4	1.45754	0.00103572
CDCA5	1.75492	0.0143096
CDCA8	1.56437	0.0254846
CDCP1	2.26043	0.0287108
CDH23	-1.94708	0.0114236
CDH24	-1.0829	0.033582
CDH26	-1.35564	0.00749165
CDK1	1.67019	0.0250795
CDK14	2.01708	0.041161
CDK20	-1.14129	0.00392614
CDK2AP1	2.32461	0.000203416
CDK4	1.28132	0.00846726
CDK5RAP3	-1.07316	0.00129527
CDKL5	-1.23665	3.62206e-05
CDKN2D	1.02848	0.0278397
CDKN3	1.53809	0.0194708
CDNF	-1.60934	0.0266143
CDR2L	2.78932	0.00121973
CDRT4	-1.85837	0.00377685
CDT1	1.77586	0.00274675
CEBPA	-2.70143	0.00156102
CECR6	2.5145	0.00410701
CENPA	1.73215	0.0143472
CENPH	1.44281	0.00243427
CENPK	1.09677	0.0429541
CENPM	1.49507	0.0109483
CENPN	1.31895	0.0311341
CENPO	1.45422	0.0202919
CENPP	1.05431	0.00419596
CENPT	-1.02823	0.00260052
CENPV	1.21341	0.000212306
CENPW	1.72236	0.00333334
CEP120	-1.19211	0.00212603
CEP55	1.7008	0.0289307
CEP68	-1.86246	0.0016497
CEP95	-1.13206	0.0027885
CEPT1	-1.07127	0.00711612
CERKL	-1.97031	0.00794789
CERS3	-4.61313	0.00253812
CES4A	-1.04271	0.0314955
CETP	-2.18261	0.00041734
CFAP44	-2.22227	7.17083e-05
CFAP46	2.94783	0.000197513
CFAP58	2.26937	0.00817193
CFAP70	-2.0611	0.000114636
CFH	-2.69543	0.0144214
CFL1P1	-2.48894	0.00993189
CFP	-2.416	4.59913e-05
CGREF1	2.76216	1.27441e-08
CH25H	4.28138	2.37724e-05
CHAF1A	1.65117	0.000474204
CHCHD10	1.28573	0.00541619
CHCHD2	1.11732	0.00717326
CHD2	-1.15551	7.48268e-05
CHD6	-1.07287	0.000150854
CHDH	1.79439	0.0259436
CHI3L1	-3.80738	2.46051e-05
CHIT1	-1.47197	0.0369389
CHKB	-1.44631	0.000137455
CHMP7	-1.77044	0.000248431
CHPF	1.53589	8.0357e-05
CHPT1	1.20743	0.0049272
CHRM3-AS2	-1.34483	0.036109
CHRNA5	2.01323	0.000132946
CHST10	1.037	0.0125307
CHST12	-2.10659	0.0122027
CHST15	-2.25972	0.00248001
CHST3	1.83803	0.0145746
CHSY1	1.0209	0.00607477
CHURC1	-1.06965	0.0407131
CIART	2.4567	2.12705e-06
CIITA	-2.21808	0.000165323
CIR1	-1.10086	0.00873826
CIRH1A	1.11685	0.0366853
CISD1	1.47194	0.000172629
CISD2	1.0771	0.00397513
CISH	1.54362	0.0028139
CIT	1.58082	0.010647
CKS1B	1.38127	0.0155153
CKS2	2.11546	0.00109743
CLC	-4.3135	0.00238541
CLCN4	-2.36883	0.0488885
CLDN1	2.88687	0.00801463
CLDN12	1.31212	0.0465997
CLDND2	1.69655	0.0143445
CLEC7A	-3.15298	0.036854
CLECL1	2.09606	0.00528794
CLIC1	1.39335	0.00419763
CLIC2	-2.35944	1.05557e-06
CLIC5	-1.38841	0.0369389
CLIP2	-1.81272	0.00137439
CLIP4	-1.40057	0.00174062
CLK1	-1.80503	0.000237221
CLK4	-2.02127	2.50394e-06
CLN6	1.38207	0.00407409
CLPB	1.28821	0.0202476
CLPP	1.13473	9.72248e-05
CLU	-3.01186	1.92884e-05
CLUAP1	-1.67525	0.000240949
CLUH	1.3298	8.24683e-05
CMC2	1.00513	0.00232963
CMTM4	1.19283	0.0246086
CNNM1	2.39878	0.000227883
CNR2	-2.6222	0.006144
CNRIP1	-4.47726	1.37936e-05
CNTD1	-1.01458	0.0296686
COCH	2.08386	0.0187743
COL27A1	2.68654	0.000223218
COL4A4	-1.92345	0.026581
COL5A2	1.56068	0.00761507
COLQ	-2.22916	4.1665e-05
COMTD1	1.64643	2.3996e-06
COPRS	1.29867	0.0129478
COQ10A	-1.15644	0.0105124
CORO1B	1.17889	0.000183562
CORO2A	-1.45576	0.00137052
CORO2B	3.3815	0.00214085
CORO6	2.14223	0.00396193
COTL1	1.29324	0.00256424
COX10-AS1	-2.43144	0.0418235
COX17	1.45628	0.00890099
COX5A	1.44012	4.02447e-06
COX6A1	1.02676	0.0034789
CPA2	3.26684	0.0248847
CPAMD8	-3.7001	0.0245142
CPM	3.88814	6.34688e-07
CPNE2	1.69429	0.00302559
CPNE5	1.67361	0.0305708
CPNE7	2.59372	1.59978e-05
CPQ	-2.00663	0.000134076
CPS1	1.57178	0.0203684
CR2	-1.10149	0.0108683
CRB3	-1.69004	0.0236789
CRBN	-1.26424	0.000434298
CREB5	-2.15365	0.0409613
CREBRF	-2.68738	1.30614e-10
CRELD1	-1.53219	0.000463625
CRHBP	-2.83854	0.00430348
CRIM1	1.19861	0.0404446
CRIP2	-1.93637	0.0471433
CRIPAK	-2.08603	6.6887e-06
CROCC	-1.27137	0.036854
CRTC1	-1.69784	0.00183606
CRTC3	-1.06717	0.000293313
CRY2	-1.30093	0.000153932
CRYGS	-1.74956	0.00595274
CSAD	-1.62948	0.00236287
CSF1R	-4.54397	0.000293337
CSF2RB	-2.25304	0.00218219
CSGALNACT1	-2.58461	0.000404642
CSGALNACT2	-1.21853	0.000570198
CSPG5	2.45675	0.0323004
CSRNP1	1.01848	0.0185721
CST7	2.77117	4.69842e-07
CTA-363E19.2	-1.94556	0.0022445
CTA-390C10.10	-1.04438	0.0485013
CTAGE5	-1.02413	0.0485068
CTB-113P19.5	-2.52421	0.0181081
CTB-119C2.1	-2.00226	4.34169e-05
CTB-12O2.1	-4.9632	0.0119039
CTB-131B5.5	-3.07658	0.00768026
CTB-152G17.6	-1.60178	0.004531
CTB-193M12.5	1.18176	0.0070587
CTB-31O20.4	-1.25836	0.000623887
CTB-33O18.3	-2.9469	0.0410142
CTB-36H16.2	-3.10211	0.000574165
CTB-50L17.9	-1.94381	0.0272831
CTB-75G16.3	-3.36243	0.0098731
CTBP2	-1.71886	0.000991585
CTC-251I16.1	1.70747	0.00226788
CTC-281F24.3	-1.44614	0.033175
CTC-338M12.4	-1.3786	0.00187973
CTC-343N3.1	-1.17825	0.0236789
CTC-366B18.4	-1.83751	0.0457488
CTC-378H22.1	-2.35563	0.000900794
CTC-429P9.3	-2.32579	0.000597505
CTC-435M10.12	-1.87085	0.0179856
CTC-444N24.8	-1.72472	0.0240991
CTC-459F4.1	-1.50308	0.0391801
CTC-471J1.2	-2.02581	0.0142354
CTC-479C5.10	-1.89215	0.000293025
CTC-523E23.1	-3.20256	0.000990281
CTC-559E9.1	-2.20483	0.0171883
CTC-559E9.5	-2.22894	2.23177e-05
CTC1	-1.74344	2.42047e-05
CTD-2006H14.2	-2.14852	0.00599947
CTD-2035E11.4	-4.0979	7.6119e-05
CTD-2035E11.5	-2.60903	0.00544161
CTD-2054N24.2	1.58257	0.0212692
CTD-2192J16.20	-1.36599	7.98185e-06
CTD-2201E18.3	-1.24103	0.0152895
CTD-2201E18.5	-2.35383	0.0392051
CTD-2201I18.1	-3.40085	0.00325538
CTD-2207O23.3	-2.39509	0.000325216
CTD-2270P14.1	-1.10949	9.66196e-05
CTD-2270P14.5	-1.60036	0.00791973
CTD-2284J15.1	-3.39675	0.000147166
CTD-2292M16.8	-2.22226	0.00360794
CTD-2341M24.1	-2.52875	0.00161592
CTD-2366F13.2	-4.28484	0.0383437
CTD-2368P22.1	-1.13904	0.00651092
CTD-2396E7.11	-1.85155	0.00852432
CTD-2517O10.6	-2.50074	0.0218012
CTD-2528L19.6	-2.89774	0.000369047
CTD-2562J17.6	-1.38145	0.0108306
CTD-2619J13.14	-1.18369	0.0113757
CTD-2619J13.23	-1.88759	0.0169813
CTD-2649C14.2	-1.62251	0.000529528
CTD-3051D23.1	-5.12181	0.0273493
CTD-3088G3.8	-2.75544	0.0014137
CTD-3092A11.2	-1.97364	0.000704825
CTD-3184A7.4	-2.76183	0.000529528
CTD-3203P2.1	-1.54034	0.0154946
CTD-3203P2.3	2.9174	0.0241899
CTIF	1.32113	0.0256659
CTNNA1	2.57083	0.0007806
CTPS1	1.59666	0.0176809
CTRL	-1.29861	0.0128574
CTSF	-2.83721	2.4386e-06
CTSK	-1.37413	0.0168233
CTSV	2.10603	0.0222877
CTTN	2.90498	6.11888e-05
CTTNBP2	-3.78644	0.00365516
CTU2	1.08661	0.000130789
CTXN1	2.61516	0.013529
CUBN	-4.43389	1.9766e-07
CUL9	-1.16273	0.000419347
CXCL16	1.58141	0.0174749
CXCL5	-5.2308	2.42693e-05
CXCL8	-3.83375	2.52236e-06
CXCR4	-1.81475	0.00326881
CXXC5	-1.46242	0.010647
CXorf23	-1.48581	0.000292033
CXorf65	-2.24724	0.00108387
CYB561	-2.33384	0.00200244
CYB561D1	-1.3343	1.1947e-08
CYB5R2	2.80166	0.00278471
CYBB	-3.82299	0.0096854
CYCS	1.47448	0.00622635
CYFIP1	1.47354	0.00718261
CYGB	-4.12005	0.00473197
CYHR1	-1.12428	0.0112265
CYP27A1	-6.02027	1.09384e-09
CYP2D6	-1.59281	0.0187297
CYP2D7	-1.69239	0.00474636
CYP2E1	-3.18826	0.00590494
CYP2R1	-1.06083	0.000655606
CYP2U1	-1.2517	0.0131012
CYP4F35P	-3.69077	0.0022683
CYP51A1	1.34436	9.1397e-05
CYSTM1	1.54364	0.00810409
CYTH1	-1.38578	0.000447539
CYTH3	-1.17788	0.0480867
CYTH4	-2.46143	5.42179e-08
CYTL1	-4.55212	0.0115584
DAPK1	-1.83502	0.00102299
DAPP1	1.16253	0.000147166
DARS-AS1	1.16961	0.0175243
DAZAP2	-1.24387	5.07748e-07
DBF4B	1.34429	2.91408e-05
DBH	-2.03287	0.000122902
DBI	1.45012	3.765e-05
DCHS1	-2.49167	0.000445722
DCLRE1B	1.13334	0.0100264
DCST2	-2.34916	0.00786897
DCSTAMP	-4.53882	0.0266158
DCT	-3.1174	0.011659
DCTPP1	1.38899	0.0187334
DCUN1D5	1.73751	0.00144068
DDIAS	1.63722	0.00837893
DDIT3	-1.69331	0.00667213
DDIT4	1.66768	0.0160652
DDN	3.45369	8.58147e-05
DDX39B	-1.03545	0.0122685
DENND1A	1.54963	1.84429e-05
DENND3	-1.0757	0.0351847
DENND4C	-1.04353	3.25396e-05
DEPDC1	1.66128	0.0243052
DEPDC1B	1.53279	0.0442732
DFNA5	3.0879	5.87728e-05
DFNB31	1.31435	0.0441508
DGAT2	1.38432	0.0390222
DGCR9	-3.35612	0.026667
DGKA	-1.47429	1.80922e-08
DGKH	1.20005	0.00682624
DGKI	3.19629	0.00922218
DHCR24	1.85407	0.000916651
DHCR7	1.78398	9.06218e-05
DHRS11	1.1357	0.00282515
DHRS12	-1.00931	0.0100264
DHRS2	1.79105	0.00839148
DHRS7B	1.20324	0.000689372
DHX33	1.24954	0.00224805
DIP2A	-1.59278	2.11772e-05
DIP2C	-2.31679	0.00514951
DIRC2	-1.08024	0.0047828
DIRC3	-1.45239	0.0462813
DIXDC1	2.33417	0.00222851
DKFZP434I0714	-1.2558	0.000842435
DLAT	1.14833	0.0125741
DLEC1	-2.50444	0.000173876
DLG5	2.05075	0.000691273
DLGAP1-AS1	-1.27028	0.00226155
DMAP1	-1.26232	0.000276886
DMC1	1.57573	0.0380389
DNA2	1.28259	0.0405899
DNAAF5	1.19652	2.17659e-05
DNAH1	-2.08682	1.14364e-07
DNAH3	-1.86677	0.0361616
DNAH6	-1.47466	0.00267859
DNAJC12	3.07026	0.000212306
DNAJC27	-1.26437	9.66196e-05
DNAJC4	-1.13932	0.0103064
DNASE1	-1.37593	0.000459726
DNASE1L1	-1.10402	0.00868209
DNHD1	-1.17576	0.00411279
DOCK1	2.24092	0.00695331
DOCK9	-1.41331	2.32596e-05
DOCK9-AS2	-1.49794	0.0424191
DOHH	1.25654	0.00287147
DOK5	4.3196	5.53797e-08
DONSON	1.12792	0.0036255
DOPEY1	-1.23423	0.00061256
DPCD	1.98072	0.00034873
DPEP1	5.86133	0.0416956
DPEP2	-4.01094	2.17719e-06
DPEP3	-3.23014	0.00143266
DPP3	1.11542	0.0058231
DPYD	-1.43085	0.000790657
DRC3	-1.47191	0.029439
DRICH1	-3.06744	0.00339966
DSCC1	1.54341	0.0434963
DSE	-1.09411	0.049261
DST	1.39966	0.00496735
DTD1	1.16585	0.000697516
DTX4	-2.18354	0.0059174
DTYMK	1.67128	5.9151e-05
DUOX1	-1.27302	0.00814124
DUSP2	1.36385	0.00579439
DUSP23	1.07757	0.00214085
DUSP28	-1.16403	0.0164307
DUSP3	1.05007	0.00455361
DUSP4	2.26004	0.00398002
DUSP8	-1.81111	0.0148954
DUT	1.1725	0.00130629
DYNC2LI1	1.20057	0.0283369
DYNLRB2	-3.19807	0.0288419
DYRK2	-1.51258	5.08908e-08
DZIP1	2.65723	0.0410216
E2F1	1.37067	0.0314006
E2F2	1.71516	0.00638159
EARS2	1.03274	0.0160469
EBF4	-2.92655	0.00170311
EBLN3	-1.22212	0.0046959
EBNA1BP2	1.24468	0.0142841
EBP	1.01767	0.0108868
ECE2	1.47907	0.0275328
ECEL1	-4.90548	0.0119465
ECHDC2	-1.39903	0.000553702
ECT2	1.61489	0.0419414
EDAR	-3.68752	0.000134076
EDARADD	1.56341	0.0169363
EDN1	-4.35287	2.02037e-05
EEF1A2	2.79625	0.0357662
EEF1E1	1.06959	0.0408979
EFCAB12	-1.58336	0.0329161
EFCAB13	-1.45401	0.0019911
EFCAB2	-1.49878	0.0321084
EFEMP2	-2.25691	0.00390618
EFHC1	-1.62408	0.00036354
EFHC2	-3.53193	0.000340094
EFNA1	-2.08718	0.0122882
EFNA3	1.28939	0.0155438
EHD4	1.17124	0.00060448
EID1	1.17709	0.000130789
EIF2B3	1.16537	0.0290553
EIF4EBP1	1.90217	4.52915e-05
EIF4G1	1.29391	0.000608014
EIF4G3	1.32533	0.00462042
EIF5A	1.41889	9.74937e-06
EIF5AL1	1.73448	0.0308149
ELL2	1.70762	4.63261e-05
ELOVL4	1.33449	0.031649
ELOVL6	1.89064	0.000153289
EMB	-1.05315	0.0207633
EMC6	1.13519	0.000970796
EMC8	1.11952	6.16284e-06
EME1	1.37325	0.0215039
EMID1	-2.24163	0.00673216
EML2-AS1	1.47771	0.00144068
ENDOD1	1.84431	0.000490024
ENGASE	-1.97949	1.54629e-05
ENO1	1.57444	0.00514951
ENOPH1	1.09207	0.0081776
ENPP2	-1.43167	0.0271647
ENPP6	2.92898	0.0163787
ENTHD2	-1.68843	0.000769232
ENTPD1	-1.29324	0.00575354
EPC1	-1.12865	2.50639e-05
EPHA1	-2.06588	0.0148912
EPHA2	2.95089	0.0201457
EPHA4	-3.88345	3.16481e-05
EPHB4	-1.4058	0.0112644
EPHB6	-1.47938	0.000122902
EPHX1	-2.21292	0.00159118
EPHX2	-1.37029	0.000349216
EPS8L2	1.32256	0.0013489
ERBB2IP	-1.03251	2.41235e-05
ERCC6L	1.17622	0.0413704
EREG	-1.99458	0.00611333
ERG	-2.93853	0.000719504
ERI1	1.06301	0.0258275
ERI2	1.28534	0.00656669
ERO1B	-2.30802	4.71243e-05
ERP27	-2.70459	0.000130064
ERVH48-1	-3.30372	3.71337e-07
ESPL1	1.67088	0.00974736
ESPN	-2.1849	0.0433435
ETF1	1.14528	0.0123903
ETFA	1.18221	0.0108521
ETV4	3.78297	1.58999e-06
ETV5	3.2299	0.00104498
EVI2B	-1.48911	1.18086e-06
EVI5	3.49435	3.89052e-06
EVL	-1.67213	0.00367008
EXD3	-1.07067	0.0293932
EXO1	1.64556	0.0496388
EXOSC7	1.07155	0.000490079
EXPH5	-1.48551	0.00252067
EXTL2	1.30393	0.000591937
EYS	-1.95667	0.00239521
EZH1	-1.78467	2.67081e-06
FAAH2	-2.11906	0.000226621
FABP5	2.20818	0.0157048
FAH	1.31383	0.0422148
FAIM2	2.08111	0.0429676
FAM102A	-1.76009	0.000690489
FAM117A	-1.73761	0.000196589
FAM118A	-1.63278	0.00126116
FAM126A	1.47409	0.0202976
FAM127C	1.67904	0.0239333
FAM134C	-1.23706	0.00351975
FAM153A	-2.23992	0.0140385
FAM153B	-4.2658	0.0214363
FAM160A2	-1.0128	0.000790657
FAM160B2	-1.04061	0.0112502
FAM161B	-1.0958	0.0360259
FAM162A	1.14546	0.00258392
FAM173A	1.33839	0.00644572
FAM178B	-6.13514	0.00639929
FAM179A	1.05744	0.030722
FAM189B	1.14405	0.000306208
FAM19A2	-1.21519	0.0171131
FAM200B	-1.10897	0.00870535
FAM207A	1.5533	0.00044811
FAM209A	-2.26453	0.00724275
FAM20A	-1.75173	0.0272345
FAM210A	1.53449	0.000437284
FAM214A	-2.05941	3.21197e-06
FAM216A	1.47022	2.0026e-08
FAM228B	-2.00024	0.00237511
FAM229A	-2.68197	8.24776e-05
FAM234B	1.03981	0.00640585
FAM43A	1.64609	0.02608
FAM49A	-2.4795	0.000512763
FAM53B	-1.04517	0.00496421
FAM57A	2.92988	2.82429e-07
FAM65C	-3.22802	1.40859e-06
FAM71B	3.33351	0.0422563
FAM72A	2.09939	0.0102237
FAM72D	2.77256	0.000971279
FAM78B	2.12224	0.022305
FAM83D	1.40743	0.0327045
FAM83H	1.08739	0.00294673
FAM8A1	-1.18605	0.0143299
FANCA	1.44848	0.0173268
FANCC	1.05817	0.0173505
FANCG	1.03873	0.0264189
FANCL	1.37056	0.0102966
FAR2	1.28754	0.0164307
FARSA	1.10341	0.0047828
FASLG	2.77019	0.000134853
FASN	1.98329	9.25858e-05
FAT1	3.18663	0.0107155
FBN1	-1.34794	0.0433951
FBP1	-1.54888	0.0198461
FBXL16	-1.57511	0.0155271
FBXO15	2.99285	1.22172e-07
FBXO2	-1.20077	0.0339771
FBXO32	-2.63225	0.00015083
FBXO44	-1.67402	3.25396e-05
FBXO45	1.33718	0.00242599
FBXO5	1.11639	0.00274787
FBXW9	1.53906	2.38102e-07
FCER1A	-3.86697	2.11772e-05
FCER1G	-2.18977	0.0358414
FCGRT	-1.3942	0.0325749
FCMR	-2.46267	0.000264544
FCRL3	-2.09639	0.0259255
FCRL5	-3.87137	0.00842121
FCRLA	-3.78714	0.0187076
FERMT1	2.03914	0.0212787
FGD2	-2.054	0.00728757
FGD3	-2.04035	8.36997e-05
FGF11	2.54361	0.00482395
FGF2	2.96266	5.88552e-05
FGF9	-4.23278	1.15247e-06
FGFBP2	-1.59243	0.0400537
FGR	-3.49952	6.80464e-06
FH	1.00149	0.0268381
FHL3	1.0147	0.0332621
FHOD1	1.02987	0.002376
FITM1	-1.75247	0.0356417
FJX1	2.55233	0.0134172
FKBP10	1.9596	0.0325922
FKBP1A	1.1441	0.00025732
FKBP1C	1.2798	0.00221601
FKBP4	1.30104	0.00262691
FLJ27354	-1.10872	0.0476303
FLNB-AS1	-1.69228	0.023015
FLRT2	-4.13998	0.0249739
FLT3	-3.25194	1.86653e-06
FLVCR2	-1.52788	0.0322497
FMOD	4.72422	0.00615132
FOSL1	3.19375	1.15589e-05
FOSL2	1.49748	0.0250924
FOXM1	1.99565	0.000197541
FOXO3	-1.05843	0.0355072
FOXO4	-1.27453	1.78474e-06
FOXRED2	1.4161	0.000175331
FPGT-TNNI3K	-2.5748	0.00115934
FPR3	-4.34494	0.00472513
FRAT1	-1.87345	0.000860322
FRMD5	1.57873	0.0160018
FRS2	-1.01208	0.000520335
FSD1	1.13395	0.00445859
FSIP2	-2.4303	0.00168657
FST	-2.5908	0.0184932
FTCD	-3.26855	0.0271715
FUT11	1.08954	4.14306e-05
FUT7	-2.00315	0.00446883
FXN	1.18624	0.000436089
FXYD7	-4.81513	1.465e-05
FZD1	1.97442	0.000255051
FZD5	2.02059	0.00981167
G0S2	3.15144	0.000445916
GABARAPL1	-1.64726	0.000828475
GABBR1	-1.67949	0.00610092
GADD45GIP1	1.09316	0.00654176
GAL	2.654	0.0017143
GAL3ST4	-2.45694	0.000186595
GALE	1.36893	0.00173238
GALK1	1.38996	0.000665916
GALM	1.03042	0.0359926
GALNS	-1.37983	0.0010664
GALNT18	2.53666	0.00200002
GALNT2	1.22451	0.000178277
GALNT3	-1.64019	0.0349834
GALNT9	-3.68149	0.0380791
GAPDH	1.82732	0.00140753
GAPT	-2.90823	0.00616012
GAR1	1.19627	0.0138625
GAREML	1.05928	0.00143855
GAS6	-1.70979	0.000581136
GATA1	-3.29368	0.000324564
GATA2	-1.93856	0.00143855
GBE1	1.68147	0.00430133
GBP2	-1.09963	0.000845228
GBP4	-1.25633	0.00176183
GBP5	-1.97281	0.000155063
GBP6	-1.77862	0.0273712
GCAT	1.17452	0.000293025
GCC2	-1.24818	0.000114042
GCHFR	1.15028	0.000455008
GCNT4	-2.90423	9.10267e-08
GCSAM	-1.03214	0.000890522
GDF9	-1.66366	0.0117851
GDPD3	-2.18584	8.01715e-05
GDPD5	-1.10726	0.0323855
GEM	2.4565	0.000759078
GFI1B	-2.76563	0.00668373
GFOD1	2.61064	2.79319e-06
GFRA2	2.62376	0.018844
GGCT	1.0865	0.00201849
GGCX	-1.06416	0.00446799
GGH	1.2935	0.0148305
GGT7	-1.35802	0.00165231
GIGYF1	-1.14833	0.000858248
GIMAP1	-3.07182	1.50253e-05
GIMAP2	-1.60288	2.22169e-06
GIMAP4	-2.15398	4.51293e-06
GIMAP5	-3.04589	1.1947e-08
GIMAP7	-2.95988	1.14278e-06
GIMAP8	-2.16392	1.57257e-07
GINS4	1.44638	0.00899747
GIPC3	-2.23598	0.0110798
GIPR	-1.34221	0.0327089
GJB2	2.38432	0.0369414
GJC1	1.86031	0.0131259
GKAP1	-1.44206	0.0126639
GLB1L2	1.31802	0.0143878
GLCCI1	-1.47149	2.35519e-05
GLI4	-1.46675	0.00142204
GLIPR1	-1.08281	0.000302376
GLO1	1.19514	0.0180426
GLRX2	1.12189	0.00255254
GLT1D1	2.95186	0.0112359
GLTSCR2	-1.46072	0.0106522
GLYATL2	4.53195	0.0271888
GMDS-AS1	-1.23023	0.00811857
GMNN	1.45338	0.0334253
GMPR	2.46408	0.00140888
GNAL	-1.29078	0.000975577
GNG3	1.3811	0.0404013
GNG5	1.10528	8.08813e-05
GNG7	-2.09887	0.00672929
GNL2	1.04858	0.00841445
GOLGA7B	-2.55263	0.0100877
GOLGA8B	-1.51155	8.2633e-07
GOLGB1	-1.24907	0.000181122
GOT2	1.18323	0.0034273
GPA33	-3.97696	0.0204563
GPAT2	1.48471	0.0277839
GPAT3	-1.011	0.0240798
GPATCH4	1.13262	0.00530673
GPC2	-1.8692	0.000406005
GPCPD1	-1.66087	0.00124623
GPD2	1.70712	0.00031631
GPHN	1.41533	0.00204605
GPI	1.70543	1.12845e-06
GPM6B	-1.46496	0.000139194
GPR146	-1.85398	0.00866299
GPR155	-2.52824	7.41351e-07
GPR157	-1.62658	0.00545485
GPR176	4.50731	0.00229712
GPR180	1.08493	0.0027734
GPR3	2.24763	9.68024e-06
GPR35	-1.29095	0.0367673
GPR61	-2.36276	0.00935661
GPRASP1	-3.61512	1.1947e-08
GPRIN1	2.05527	0.00250998
GPS2	-2.00961	0.000192048
GPSM3	-1.08114	0.0339771
GPT	-1.89657	0.00418965
GPT2	1.83631	7.84996e-05
GRAMD1B	1.85517	0.0212932
GRAMD4	1.8523	2.02037e-05
GRASP	-1.14425	0.0249786
GRHL1	1.36873	0.00897475
GRIN1	-3.25864	0.000226144
GRIN3A	-2.09746	0.00249482
GRIN3B	-2.5083	0.00102917
GRTP1	-2.2651	0.0374788
GS1-124K5.11	-1.625	3.11745e-05
GS1-293C5.1	1.46666	0.0424532
GSAP	-2.66456	1.15791e-06
GSDMB	-1.69485	1.1947e-08
GSDMD	-1.11651	0.00713001
GSE1	1.15244	0.0286236
GSG2	1.73821	0.011419
GSN	-1.71176	0.00726139
GSTA4	2.61982	0.00138849
GSTK1	-1.10944	0.00133623
GSTM2	-2.33848	0.00205245
GTF2IRD2B	-3.54638	0.00664364
GTSE1	1.80089	0.00959159
GTSF1L	-3.21655	0.000961373
GUSBP1	-1.19789	0.0373862
GUSBP11	-1.80697	3.17222e-05
GVINP1	-1.93997	4.55603e-09
GYS1	1.01855	0.00377614
GZMB	4.31406	0.00403471
GZMH	4.67826	2.95506e-08
H2AFZ	1.36182	0.000188616
HAPLN3	-1.14134	0.0244794
HAS3	-1.53825	0.0203054
HAVCR1	-2.84281	0.00340726
HAVCR2	1.72057	0.00150157
HBB	-7.16506	0.00163348
HBD	-3.91832	0.0134914
HBEGF	2.4398	0.000790657
HBP1	-1.88103	1.12845e-06
HCAR3	-3.02191	0.0100264
HCG20	2.20554	0.0235479
HCG27	-2.08492	0.00870535
HCK	-3.81746	0.00122609
HCP5B	-4.22629	0.00812793
HDAC5	-1.30212	0.00437718
HDC	-2.41151	0.00232826
HDGF	1.20447	4.71243e-05
HECTD2	1.07955	0.014051
HERC1	-1.03123	0.00112139
HERPUD2	-1.01783	0.0046959
HES7	2.50577	0.00884392
HEXDC	-1.969	0.000240949
HGD	-3.57516	0.0305708
HIC1	1.52177	0.0296296
HID1	-2.98883	0.00212691
HIGD1A	1.0636	0.00675465
HILPDA	2.44279	8.3701e-05
HIP1R	-1.32544	0.00308508
HIPK2	1.12887	0.00330222
HIST1H1E	3.38511	0.0248736
HIST1H2AC	-1.93348	0.0187111
HIST1H3E	-3.14331	0.000211504
HIST2H2BE	-2.0805	0.00653705
HIVEP2	-1.02205	6.21815e-06
HIVEP3	2.20302	0.000808633
HK1	1.25518	0.00220653
HK2	2.41309	4.08583e-06
HK3	-4.26689	0.000114042
HKDC1	-2.42902	0.0129607
HKR1	-1.19102	0.00172893
HLA-DMB	-1.68226	0.0123711
HLA-DOA	-2.52625	0.00108293
HLA-DPA1	-1.34909	0.00876119
HLA-DPB1	-2.11778	6.75481e-07
HLA-DQA1	-2.13883	0.0212932
HLA-DRA	-2.70032	4.13731e-05
HLA-DRB1	-2.33477	0.000233641
HLA-E	-1.07168	0.0170623
HLA-F	-1.44581	0.00640585
HLA-F-AS1	-1.59741	0.000461957
HLX	-2.18268	0.0278365
HMBS	1.13172	0.0164307
HMGB2	1.26802	0.00216492
HMGB3	1.60361	0.0484798
HMHA1	-1.45422	0.018646
HMOX1	-2.43977	0.00131573
HN1	1.38487	0.000578774
HN1L	1.02693	0.00944432
HNRNPAB	1.44124	0.00410701
HNRNPU-AS1	-1.33983	0.0107391
HOXA10	-2.31173	0.0104538
HOXA9	-2.19952	0.0259134
HOXB-AS1	-1.47629	0.025402
HOXB2	-1.41213	0.00885571
HOXB3	-1.43136	0.0123963
HOXB6	3.53134	0.0162705
HPCAL4	-3.42703	3.29019e-06
HPDL	2.13982	0.000181122
HPSE	-1.0795	0.00536311
HRH2	1.84372	0.0185595
HS3ST1	2.68804	0.00289205
HS3ST3B1	-1.80764	0.00150051
HSBP1L1	-1.38436	0.0354069
HSD11B1	4.11318	5.48813e-06
HSD11B2	1.98635	0.0269172
HSD17B11	-1.3149	0.00221601
HSD17B12	1.07984	0.043873
HSD17B3	-4.6277	0.0194475
HSPBAP1	-1.27113	0.0250605
HSPBP1	1.16834	0.00026312
HSPE1	1.5368	0.00308508
HSPG2	-1.39711	0.0285282
HYAL2	1.4417	0.0171777
ID2	-1.29696	0.00217111
IDNK	-1.09708	0.00396668
IDO1	-2.45501	0.00223839
IDS	-1.13919	0.0100506
IDUA	-2.64929	1.32591e-05
IER3	2.02918	5.92824e-08
IFFO1	-1.44852	0.00393883
IFI16	1.03211	0.0397925
IFNB1	3.12933	0.0167667
IFNGR2	-2.11195	1.99352e-08
IFT80	-1.39639	0.000264544
IFT88	-1.33265	0.00682624
IGF1	2.72034	0.000531271
IGF1R	-1.88609	0.000128252
IGFBP4	1.33063	0.0129571
IGFLR1	-1.1827	0.0360259
IGSF6	-2.34211	0.000790657
IKBIP	1.49975	0.000157765
IKZF3	-1.26867	0.000273116
IL11RA	-2.519	4.01674e-05
IL13RA1	-1.92082	0.00801463
IL15	-2.02809	0.000132655
IL15RA	1.17434	0.0019911
IL17RE	1.7064	0.0232887
IL18RAP	2.61734	0.0025896
IL1B	-2.73808	0.00225517
IL2	3.24233	4.32195e-05
IL21R	1.23214	0.0237844
IL23A	-1.7931	4.04202e-07
IL6R	-2.18433	1.58224e-07
IL6ST	-2.00082	0.000117392
IL7R	-1.8567	0.0267483
ILDR2	1.09569	0.00924948
IMPG2	-1.79329	0.00515417
INADL	-1.44664	0.000517201
INAFM2	1.02349	0.0144186
ING4	-1.78047	1.90912e-05
INHBA	-2.1619	0.0360259
INMT	-6.5736	0.000896612
INPP5K	-1.10541	0.00175266
INTS6-AS1	-1.65661	0.00155263
IPO4	1.13871	0.000533723
IQGAP3	2.04476	0.00341701
IQSEC1	-1.32546	0.00959948
IRAK4	-1.01934	0.00341701
IRF1	-1.2411	0.0206417
IRF3	-1.13786	0.016145
IRF4	1.1749	0.0298379
IRF8	2.69235	9.66196e-05
IRF9	-1.05653	0.0358231
IRS2	-2.37187	0.000192146
ISCU	-1.14264	0.0169326
ISM1	2.0677	0.0118194
ITGA1	-1.29031	0.0462697
ITGA2	1.82285	0.000291712
ITGA2B	-2.4714	0.00465067
ITGA6	-2.90107	2.20098e-05
ITGAM	-1.66757	0.00823325
ITGAX	-2.0125	0.00564149
ITGB2-AS1	-2.16933	1.87881e-05
ITGB8	-2.95954	0.000258592
ITIH1	-3.28665	0.0030172
ITIH2	-2.24757	0.0136824
ITIH3	-3.95791	7.14888e-07
ITM2B	-2.06992	0.000124087
ITPKA	2.95082	0.00189198
ITPKB	-1.83017	4.81846e-05
ITPRIPL1	2.08642	0.01079
ITPRIPL2	2.21466	0.00414449
ITSN1	1.41586	0.000292033
IZUMO4	-1.33072	0.000797803
JAG2	2.19428	0.000790657
JAK1	-1.04721	0.0002278
JAKMIP3	-2.50309	0.00308508
JHDM1D-AS1	-2.29479	0.0020057
JMJD7-PLA2G4B	-2.16351	0.000325216
JMY	-1.61047	0.0064173
KAT2B	-1.33326	0.0018291
KATNAL2	-1.55926	0.000822999
KAZN	1.57968	0.0210149
KB-1460A1.5	-2.61496	0.00174598
KB-208E9.1	-3.57739	0.0010562
KBTBD8	1.33032	0.0449914
KCNA3	-1.72873	0.00472513
KCNAB1	-2.18517	0.0143803
KCNAB3	-1.18953	0.00607477
KCNE3	-4.19182	0.0118664
KCNG1	3.00167	0.00611966
KCNH2	-1.76264	0.0176911
KCNJ15	1.84289	0.00155762
KCNJ2	3.6644	0.00295308
KCNK15	2.56145	0.0439759
KCNK5	2.14499	0.00322521
KCNS1	2.02124	0.0106167
KCTD12	1.39402	0.0010799
KCTD14	2.37306	0.00515731
KCTD7	-1.41802	0.000170816
KDELC1	1.6805	0.00032493
KDF1	-2.1138	0.035434
KDM2A	-1.19614	0.000125801
KDM4A-AS1	2.32436	0.0288463
KDM4C	-1.01637	0.0063387
KDM4D	1.29505	0.0109508
KDM7A	-2.59157	1.14278e-06
KDR	4.68948	0.00513032
KEL	-2.555	0.0387687
KHK	1.39004	0.000252553
KIAA0125	-3.45466	0.000498494
KIAA0430	-1.02713	0.000116301
KIAA1107	-1.58654	0.00265346
KIAA1109	-1.24926	1.14555e-05
KIAA1217	4.31422	1.1947e-08
KIAA1324L	-1.08099	0.0311803
KIAA1462	3.51284	0.022714
KIAA1468	-1.16894	0.000857281
KIAA1522	-2.17762	0.00234417
KIAA1551	-2.08657	6.10285e-21
KIAA1671	1.92686	1.54629e-05
KIAA1683	-2.43848	1.44382e-05
KIF13A	-2.33205	0.0015678
KIF18B	1.72865	0.0151352
KIF1C	1.01651	0.00316877
KIF3C	1.19437	0.00749247
KIF7	1.89399	0.00133646
KIFC1	1.55121	0.0480578
KIRREL2	2.24589	0.0407915
KISS1R	2.60976	0.00446508
KIZ	-1.85204	6.87526e-05
KL	1.48537	0.015875
KLC4	-1.58732	0.00126902
KLF12	-1.24635	0.000443465
KLF2	-4.01671	0.0293367
KLF3	-2.01977	0.000795227
KLF8	1.45658	0.0208531
KLHDC1	-3.05026	7.00056e-05
KLHDC2	-1.098	0.00226155
KLHL22	-1.07987	0.00955123
KLHL24	-3.01654	1.08128e-08
KLHL28	-1.15143	0.0013489
KLHL34	-1.24295	0.0119119
KLK1	3.49015	0.000541533
KLK5	6.0222	0.0199458
KLKB1	-3.89613	5.50015e-07
KLRB1	-2.69638	0.00418965
KNSTRN	1.20086	0.0419931
KPNA2	1.32923	0.0465332
KPNA5	-1.85186	0.00025551
KRCC1	-1.10674	0.0207395
KRT14	8.5892	0.0168116
KRT15	5.57076	0.0206875
KRT2	-4.29999	0.0304528
KRT5	7.04628	0.00223878
KRT72	-5.35089	0.000190269
KRT73	-5.01558	0.000379838
KRT74	-5.17357	0.015238
KRT79	-2.53389	0.0449808
KRT8	5.17334	0.00475777
KRTCAP3	-1.36385	0.0114863
KYNU	-3.66069	0.00220653
L1CAM	-2.02785	0.00781433
L2HGDH	1.21913	0.00235831
L3MBTL1	-1.59344	4.32195e-05
LA16c-OS12.2	-3.33205	0.013103
LACTB2-AS1	-2.03962	0.0314479
LAD1	-2.45443	0.0147551
LAG3	2.67786	0.000361833
LAMA1	3.9317	0.0494295
LAMA2	3.40362	4.5885e-05
LAMA3	4.40733	0.000679346
LAMB3	1.82079	0.0200653
LAMC3	-2.85063	0.000149187
LAP3	1.46945	0.00579009
LAPTM5	-1.24287	2.15033e-05
LARS2	1.19943	0.00081282
LAT	-1.94183	3.56799e-06
LAT2	-1.03416	0.010426
LBH	-1.66406	1.72488e-06
LCN12	-1.91223	0.0435503
LDHA	2.03813	0.00195845
LDLRAD4	-1.35287	1.25617e-05
LDLRAP1	-1.98079	0.000358082
LEF1	-1.27142	0.000700558
LEF1-AS1	-2.02224	0.00176104
LENG8	-1.67102	7.17083e-05
LETM1	1.1416	0.000291009
LFNG	-2.06412	0.000746739
LGALS1	1.62452	0.00277888
LGALS3	-2.42041	0.000317704
LGALS4	-4.51963	0.000691273
LGI4	-2.11048	0.00979019
LGMN	-2.54212	0.000116847
LGR4	-1.95913	0.023248
LHFP	2.03709	0.0043022
LHPP	-1.10353	0.0234702
LIF	1.96585	0.0274411
LILRB3	-2.0068	0.0176796
LILRB4	-3.01518	0.00608471
LIMCH1	-3.54219	0.00145589
LIMK2	-1.11948	0.0225243
LINC00116	1.03298	0.0307147
LINC00152	1.4166	0.0248131
LINC00158	1.80287	0.0117211
LINC00174	-1.27657	0.00348479
LINC00176	-1.60752	0.0305232
LINC00202-1	-2.83867	0.0009113
LINC00205	-2.34613	0.000317345
LINC00264	-3.57927	0.008986
LINC00271	2.62317	0.0100506
LINC00282	-2.71344	0.000154884
LINC00304	-3.85361	0.0384594
LINC00324	-2.2696	0.00114563
LINC00339	-1.1314	0.0187297
LINC00426	-1.36608	0.026531
LINC00475	4.41849	0.0149877
LINC00476	-2.0143	0.000179018
LINC00484	3.58477	0.00666286
LINC00528	-2.29729	0.00334903
LINC00540	-1.51109	0.0380265
LINC00634	2.33185	0.0294625
LINC00641	-1.10016	0.00628366
LINC00649	-1.57898	4.71356e-07
LINC00667	-1.24313	0.00596954
LINC00847	-1.16935	5.20355e-05
LINC00865	-2.41549	0.000100539
LINC00886	-2.78018	8.24187e-05
LINC00888	1.10501	0.0238523
LINC00892	3.5996	2.64743e-10
LINC00893	-3.2996	0.000110675
LINC00894	-2.28684	7.41351e-07
LINC00899	-1.01738	0.0293036
LINC00908	5.12587	0.00397451
LINC00910	-1.46711	0.0007355
LINC00926	-2.96801	0.00061256
LINC00950	-2.56513	0.00534389
LINC00998	1.04059	0.00246475
LINC01011	-1.51145	0.011905
LINC01033	3.51326	0.0372334
LINC01089	-3.03376	2.50276e-08
LINC01125	-1.35834	0.0354003
LINC01126	-1.97601	0.00125307
LINC01128	-1.21953	0.00362326
LINC01176	-2.5121	0.00403471
LINC01232	-1.9706	0.000990281
LINC01260	-2.41467	2.68925e-06
LINC01272	-4.59037	0.0259825
LINC01277	-2.5169	0.0199014
LINC01355	-1.64238	0.000492772
LINC01480	1.78103	0.00571607
LINC01550	-2.02941	0.000361833
LINC01619	-1.245	0.0420486
LINGO3	-2.49931	0.00343357
LIPT1	-1.60965	0.00322521
LL0XNC01-7P3.1	-1.48343	6.28472e-05
LLNLR-268E12.1	-2.07279	0.0166389
LMBR1L	-1.88215	1.55749e-05
LMF1	-1.41262	0.00382099
LMNB1	1.39861	0.0124427
LMNB2	1.45172	0.00335121
LMNTD2	-2.41154	0.0300492
LMO2	-2.5864	7.48419e-05
LMO7	-1.67465	1.09479e-06
LMTK3	-2.38877	0.00067252
LNX1	-1.66371	0.00726103
LONP1	1.54666	1.19357e-08
LOXL1-AS1	-1.03602	0.047055
LOXL3	1.00922	0.038623
LPAR1	-3.06316	0.0307147
LPAR2	-1.35236	0.00737208
LPAR6	-1.75222	0.00328174
LPIN1	-1.0094	0.00588478
LRCH4	-1.81305	0.000172931
LRFN4	2.19334	0.000165127
LRIG2	-1.24192	3.05723e-05
LRP1	-1.36563	0.0138575
LRP2	4.19939	0.00614253
LRP3	2.73554	0.00946457
LRP5	1.84965	0.00179819
LRP8	1.43162	0.0207759
LRR1	1.18572	0.00263034
LRRC20	1.71021	0.000658998
LRRC34	1.12523	0.0436415
LRRC37A2	-1.6819	0.0116161
LRRC37B	-1.46211	0.0015678
LRRC56	-1.26052	0.0161813
LRRC59	1.58747	0.00171917
LRRK2	-3.52663	0.0125741
LRRN2	-3.0942	2.64614e-05
LSM12	1.1266	0.005153
LSM2	1.255	0.000181122
LSM3	1.03757	0.00388591
LSM4	1.39481	3.77089e-06
LSMEM1	-1.56045	0.0260289
LSMEM2	1.13131	0.000790657
LSR	-1.22445	0.041455
LTBP3	-2.38147	2.64046e-05
LTBR	2.37097	0.0215002
LUC7L	-1.11103	0.00921962
LY6G5B	-1.05876	0.00148598
LY75	-1.48491	0.00971301
LY86	-2.18933	0.0109574
LY9	-2.60796	9.65686e-06
LYAR	1.27893	0.00578903
LYG1	-2.01288	0.0113757
LYNX1	-1.58917	0.0360603
LYRM9	-2.04658	0.000430037
LYSMD2	-1.11682	0.00429092
LYZ	-3.68043	3.67578e-07
MACROD2	-3.43721	0.0416614
MAD2L1	1.40833	0.0154155
MAD2L2	1.16847	0.000292849
MADCAM1	-2.36585	0.0368396
MAFB	-4.44606	0.0122123
MAFG-AS1	2.18484	0.000439152
MAGED2	-1.17244	0.00279666
MAGI1	2.95095	0.0146524
MAGI2-AS3	-2.7746	0.00514205
MAGOHB	1.10732	0.000838096
MAL	-1.47453	0.0496727
MALAT1	-1.9978	3.10369e-06
MAMLD1	2.07249	0.0076371
MAN1C1	-1.51039	0.0331586
MAN2C1	-1.76782	0.00156102
MANBA	-1.13454	0.00948237
MANEA-AS1	-1.68337	0.0317236
MANSC1	1.49501	0.0382786
MAP1LC3A	-1.52119	0.0205644
MAP2K3	1.5615	4.11023e-06
MAP3K1	-1.55205	6.96842e-05
MAP3K10	-1.04749	0.0305708
MAP3K12	-1.2785	6.76105e-06
MAP6D1	2.31747	0.000215028
MAPK12	1.76382	0.0378068
MAPK6	1.05268	0.00884688
MAPK8IP3	-1.63718	0.000446401
MAPKAPK2	1.15178	4.51652e-06
MAPKAPK3	1.41883	0.00611966
MAPKAPK5-AS1	-1.05875	0.0167702
MARCH2	-1.08177	0.0204481
MARCH8	-1.47221	1.01351e-05
MARCH9	-1.39113	0.00348479
MARVELD1	1.83957	0.000103817
MASP2	-2.59656	9.98865e-08
MAST2	1.64087	7.6119e-05
MAST3	-1.64034	0.000182067
MAT2B	-1.08493	6.30209e-05
MATK	1.83776	1.7475e-05
MATN1-AS1	-1.78589	0.00164378
MB21D1	1.28904	0.000529528
MBD6	-1.39691	0.000121667
MBOAT7	1.35051	0.000601699
MBTD1	-1.27508	0.000435491
MBTPS1	-1.32549	0.00415302
MC1R	-1.82707	0.00373467
MCAM	2.64681	0.00264002
MCAT	1.43926	0.000108379
MCF2L	-1.80672	0.00107616
MCM2	1.76712	0.00645349
MCM5	1.12584	0.0258141
MCM8	1.15576	0.0318362
MCTS1	1.05742	0.00410701
MCUR1	1.20242	0.000172629
MDGA1	-2.58109	0.000321572
MDH2	1.31343	1.29419e-05
MDM4	-1.73637	0.000105932
ME2	1.03586	0.0244636
ME3	1.12277	0.0115422
MECR	1.12	0.00444432
MEGF6	-3.71785	0.00250544
MEIS1	-3.435	0.000443394
MELK	1.6925	0.0465291
MESDC1	1.31902	0.0117875
MESP1	3.21571	8.79094e-05
METTL1	1.10694	0.0367322
METTL20	-1.5851	0.00607071
METTL21B	1.45522	0.00796331
MEX3D	1.4993	0.000134076
MFGE8	-1.3522	0.0132732
MFSD8	-1.62438	0.000876428
MGAT3	-2.09294	0.0170522
MGAT4A	-1.74062	2.23689e-05
MGAT5B	-3.05731	0.0435503
MGP	-4.30717	0.00846726
MGST1	-3.54926	0.000679346
MGST2	2.17959	0.00165739
MIA	-2.41523	0.0495851
MIATNB	-2.16924	0.000100539
MIB2	-1.5559	0.00154067
MICAL1	-1.21969	0.00268589
MICALCL	2.00576	0.029439
MIF	1.61169	0.00010594
MINOS1	1.0682	0.00655576
MIR210HG	3.67254	2.6643e-13
MIR22HG	-1.01966	0.0415326
MIR4435-2HG	1.84886	0.0284969
MIR9-3HG	-1.98889	0.00130078
MIRLET7BHG	-2.10577	0.00403417
MIS18A	1.1008	0.000535502
MITF	-3.0514	0.0103743
MKI67	1.6324	0.046707
MKRN1	-1.39519	0.00435817
MKRN9P	-1.15151	0.0259825
MME	-4.24897	0.000541921
MMEL1	-2.54781	0.0420819
MMP14	-1.9781	0.0272288
MMP19	-3.02462	0.0122179
MMP2	-2.81045	0.00981506
MMP24	-1.21307	0.0234157
MMP25	-1.3115	0.0113083
MMP25-AS1	-1.74874	3.16991e-05
MMP28	-3.64317	0.00885571
MMP7	-3.88872	2.98037e-05
MMP9	-4.80885	0.00090782
MMRN1	-2.72184	0.00360282
MMS22L	1.11608	0.0305356
MNDA	-4.50687	0.00850409
MOAP1	-1.11266	0.000445722
MOB3A	1.02932	0.00481362
MOB3B	1.2227	0.0424192
MOCOS	1.90016	0.0275328
MOCS1	1.44892	0.00384268
MOK	1.19827	0.0446324
MORC3	-1.52872	1.87373e-05
MORN2	1.27117	0.0161813
MPEG1	-3.90397	0.0106152
MPP7	-1.15775	0.00118101
MPST	1.16902	0.0439759
MPZL1	1.50248	0.000176002
MRPL1	1.07324	0.0109465
MRPL11	1.20023	6.66578e-05
MRPL12	1.72016	9.91401e-05
MRPL14	1.17729	0.00455812
MRPL16	1.02412	0.000592178
MRPL17	1.41051	7.28856e-05
MRPL22	1.00899	0.00120893
MRPL3	1.05854	0.0107155
MRPL33	1.04009	0.0216718
MRPL36	1.4133	0.00142585
MRPL37	1.47956	0.000508194
MRPL39	1.28793	0.000463625
MRPL4	1.39445	5.07267e-06
MRPS12	1.1303	0.00774789
MRPS15	1.01581	0.00116319
MRPS2	1.10682	9.42828e-07
MRPS26	1.06946	0.000973038
MRPS28	1.01064	0.00308508
MRPS34	1.2077	0.000116841
MRTO4	1.36686	0.00562884
MS4A3	-3.72896	0.00730777
MS4A7	-3.27744	0.0319691
MSANTD2	-1.0117	0.0360734
MSC	-2.95285	0.000964159
MSC-AS1	-3.52081	0.0106403
MSH5	1.14168	0.00328917
MSI1	3.83324	0.00559507
MSL3	-1.61626	2.59344e-05
MSRB3	-1.71749	0.0253156
MSS51	-1.19183	0.041521
MST1	-1.03882	0.036976
MST1L	-3.18337	0.0127332
MT3	1.44738	0.0466441
MTAP	1.19802	0.00503571
MTERF4	-1.59853	0.000269606
MTFP1	1.28663	0.00393883
MTFR2	1.44942	0.0160945
MTHFD1L	1.35894	0.0112644
MTHFD2	1.47681	0.0134755
MTMR10	-1.05367	0.000530899
MTURN	-1.27817	0.00322679
MTUS1	-1.23754	0.0236949
MUC20	-2.27603	0.0325593
MXD1	-1.04886	0.0407613
MXD4	-2.34979	0.000775733
MXRA8	-1.78555	0.00041342
MYB	-1.1591	0.0180826
MYBL2	1.81264	0.0131927
MYC	1.3197	9.50278e-08
MYCBPAP	-3.09824	0.0234674
MYCT1	-3.14083	0.00511482
MYDGF	1.11926	5.06528e-05
MYH10	1.25565	0.0146204
MYH11	-1.65089	0.0282223
MYH3	-1.40781	0.0106363
MYH7B	-1.34225	0.0397506
MYL6B	1.35102	0.0158428
MYLIP	-1.12691	0.00403417
MYLK4	-2.37335	0.00283022
MYO15B	-3.45742	9.68024e-06
MYO1B	2.11162	0.00070217
MYO1E	3.20425	0.0101542
MYO1F	-2.85676	0.000588152
MYOF	2.52496	0.00462042
MYOM1	-1.89012	0.000342646
MZT1	1.02662	0.0457007
N4BP2L1	-1.34539	0.000782065
N4BP2L2	-1.60649	5.08165e-05
N6AMT2	1.11728	0.00530673
NAA16	-1.06654	0.0229596
NABP2	1.54425	0.002237
NACC1	1.3023	0.000309612
NADSYN1	-2.63513	4.32841e-05
NAF1	1.12145	0.000520496
NAMPT	2.04015	0.00578059
NANP	1.55318	0.0207189
NAP1L3	-1.54927	0.000134216
NAP1L5	1.08621	0.0188984
NAPSA	1.81903	0.000175381
NAT14	1.61138	1.0463e-07
NAT8L	2.08752	0.0286455
NATD1	-1.50837	0.00611218
NAV1	-1.73245	0.000189274
NBEA	-2.24379	1.11145e-05
NBPF1	-1.56327	0.00446037
NBPF12	-1.5044	0.00708658
NBPF15	-2.48118	0.000167707
NBPF3	-1.77039	2.58243e-05
NBPF9	-1.71873	0.0422148
NBR2	-1.15132	0.0185584
NCAPG2	1.441	0.0291983
NCCRP1	-3.61335	0.00389949
NCKAP1	2.49542	0.00105437
NCKIPSD	1.30577	2.98575e-05
NCL	1.03076	0.0473808
NCOA7	1.19237	0.00197486
NDC80	1.30731	0.0305708
NDFIP2	1.52875	0.040481
NDRG2	-1.91173	0.000605275
NDST1	1.5829	0.0229842
NDUFAB1	1.331	0.000157818
NDUFV2-AS1	-2.02072	0.000450884
NEAT1	-1.64735	0.00190629
NEBL	3.6765	1.1947e-08
NEDD4	1.33764	0.0157502
NEDD9	1.60752	0.000440842
NELL2	-2.16843	1.58662e-09
NEURL1	1.76754	2.02037e-05
NEURL1B	-1.82325	0.0177745
NEXN	1.40815	0.0140063
NFASC	2.10451	0.0307501
NFE2	-3.88154	1.78481e-09
NFIA	-2.10449	0.0410142
NFIL3	2.35424	0.000147166
NHLRC4	-1.74919	0.00410714
NHS	2.09814	0.016546
NHSL2	-1.02789	0.00842121
NICN1	-1.02725	0.000264792
NID1	1.87042	0.0259436
NKD1	-1.845	0.000831119
NKG7	1.24232	0.046873
NKPD1	-2.55014	0.0246525
NKTR	-1.50088	2.03947e-05
NLGN3	-1.43273	0.0238523
NLN	1.41523	0.0372803
NLRC3	-2.17655	2.68447e-06
NLRC5	-1.71554	1.10387e-06
NLRP1	-2.70373	5.23827e-06
NLRP3	1.46681	0.0258131
NMB	2.54001	6.34688e-07
NME1	1.49086	0.0473748
NMT2	-1.03119	0.00555327
NOCT	1.51192	0.00147636
NOL3	2.33703	0.00420095
NOL4L	-1.80829	2.80425e-05
NOLC1	1.20183	0.0131643
NOP10	1.09459	0.00937041
NOP16	1.26603	0.0180426
NOSIP	-1.74599	0.00802109
NOTCH2	1.02093	0.00183953
NOTUM	3.66372	0.00165739
NPAS2	1.28857	0.00134639
NPC2	-1.40198	0.00107817
NPDC1	1.90057	0.000860322
NPEPL1	-1.54561	0.000748332
NPHP3	-1.51375	0.00177074
NPM3	1.3528	0.0192918
NPTX2	3.43298	0.00229754
NPTXR	-1.25281	0.00842177
NPW	2.14092	0.00607763
NR1D2	-2.50657	7.85547e-08
NR2C1	-1.00182	0.0236975
NR2F2	4.94053	0.0390685
NR2F6	1.90205	0.000180799
NR3C2	-2.80743	1.88858e-06
NR4A2	2.10339	0.0025714
NRARP	2.27246	0.00316877
NRBP2	-1.68752	0.00119076
NRGN	1.75101	4.38933e-05
NRIP2	-1.44271	0.000130405
NRM	1.08168	0.00477896
NRN1	4.042	1.524e-06
NRROS	1.43392	0.000272771
NRSN2	1.79312	0.00103024
NRXN2	-3.72152	0.000512763
NSUN5P2	-1.27416	0.0124427
NT5DC2	1.77008	0.0157978
NTHL1	1.06634	0.00360794
NTMT1	1.24965	0.00077357
NTN5	-2.66665	0.00282636
NTNG1	2.71001	0.0236949
NTNG2	-1.46189	0.021353
NTSR1	-1.91417	0.00846726
NUAK2	-3.2593	9.28313e-05
NUDCD1	1.13882	0.0298379
NUDT1	1.14423	0.00256599
NUDT10	1.78724	0.00344847
NUDT15	1.11575	0.00216524
NUDT8	2.18216	7.02844e-07
NUF2	1.63582	0.00586239
NUMA1	-1.06463	0.00515307
NUP37	1.1318	0.0250605
NUP58	1.07508	0.00805734
NUTF2	1.05097	0.00279374
OBSCN	-2.04275	3.23817e-05
ODC1	1.32057	0.0144626
ODF2L	-1.56741	0.00322521
OFD1	-1.76076	4.20301e-05
OGDH	1.01742	0.0241016
OGDHL	2.86277	0.000861107
OIP5	1.52211	0.00761856
OLFM2	-2.58453	0.000223097
OR2L13	-4.71792	0.0487318
ORC6	1.60371	0.0024979
ORM2	-3.98636	0.00163554
ORMDL1	-1.25988	0.0102049
OSBPL2	-1.19377	0.00378991
OSBPL7	-1.40714	1.54629e-05
OSER1-AS1	-2.02796	0.00122609
OTOF	1.98853	0.042419
OTUD7B	1.25078	0.0326781
OVGP1	-2.42603	0.000860322
OXCT1	1.38865	0.00247784
OXCT2	2.65754	0.00579299
P2RX1	-2.20182	0.00131573
P2RX7	-2.08516	3.29751e-05
P3H3	-1.56924	0.0438753
P4HA1	1.73471	2.98575e-05
P4HA2	2.86039	6.66578e-05
P4HB	1.15395	2.13307e-07
P4HTM	-1.08041	0.000451865
PA2G4	1.4517	0.00200869
PACSIN3	2.24992	0.0101793
PAICS	1.52925	0.0168233
PAIP2B	-1.10423	0.00701827
PAK1IP1	1.03057	0.0417561
PAK6	2.12519	0.0118134
PALD1	1.46725	0.0399182
PAM	2.14843	1.23501e-06
PAN2	-1.97151	2.40197e-07
PAN3	-1.21539	0.00964515
PANK1	1.58517	0.0214104
PAPSS1	1.00529	0.0206338
PAQR4	1.77668	0.00300239
PAQR8	-1.07728	0.000531765
PARD3	2.12442	0.0198197
PARD6A	1.09897	0.00775899
PARD6B	-1.25903	0.030099
PARK7	1.09557	0.0161795
PARP15	-2.10502	2.2634e-05
PARP8	-1.43836	0.000323796
PARPBP	1.44859	0.0205878
PARVB	1.95206	0.00193954
PASK	-1.48814	0.000304186
PATL2	-2.38002	2.01618e-07
PAXBP1-AS1	-1.58277	0.000817942
PBX1	-2.51611	0.00296428
PBX4	-1.3766	0.0382786
PBXIP1	-2.82555	4.61964e-07
PCCB	1.4657	0.00234816
PCDH12	1.07326	0.0166005
PCDH9	-1.31836	0.0484027
PCED1A	-1.6366	0.000877863
PCGF2	2.62919	1.19794e-06
PCK2	1.22905	0.00699423
PCMTD1	-1.89219	8.22772e-06
PCMTD2	-2.23619	1.34368e-06
PCNA	1.41639	0.0129385
PCNXL2	-1.13314	0.0077314
PCSK4	-2.11601	0.0156207
PCSK5	-1.56426	0.00578059
PDCD1	2.81969	0.000105932
PDCD2L	1.03309	0.00498207
PDCD4	-1.09974	0.000355311
PDCD5	1.11441	8.66694e-05
PDE3B	-2.49832	4.11253e-06
PDE4DIP	-1.07887	0.0407985
PDE6B	-1.14691	0.00258675
PDE7A	-1.27676	0.000128564
PDE9A	-1.12073	0.0309785
PDGFC	-3.04089	0.0137383
PDIA5	1.8635	4.15291e-06
PDIA6	1.20465	0.010647
PDK3	1.80279	0.000203416
PDLIM7	1.19618	0.000858444
PDP1	-1.21622	0.00178663
PDP2	1.04012	0.00955449
PDSS1	1.50637	0.00296105
PDXDC2P	-1.68631	0.00536311
PEA15	1.09893	0.0287003
PEAK1	1.35316	0.0322431
PEAR1	-2.38986	0.0260828
PECAM1	-1.92911	0.00539077
PEG13	-3.68819	0.000310956
PELI1	-1.18454	0.0121628
PELI2	-1.63098	0.01206
PERP	1.53992	0.0410142
PFAS	1.2396	0.00253753
PFDN1	1.01426	0.000192048
PFDN2	1.1955	0.000505427
PFDN4	1.38574	0.000528603
PFKFB4	3.85045	1.77002e-13
PFKM	1.44753	0.00351263
PFKP	1.66926	3.25396e-05
PFN1	1.1012	0.00269943
PGAM1	2.42871	0.00351792
PGAM2	-3.05995	0.00033127
PGAM5	1.22287	0.000520496
PGK1	1.55169	0.00180238
PGM1	1.45931	0.000101266
PGM2	1.1285	0.0252941
PHACTR1	-1.65099	0.0132173
PHB	1.17524	0.00904786
PHB2	1.13784	0.000973038
PHC1	-1.28503	0.000553702
PHC3	-1.2032	2.18584e-05
PHEX	4.8227	1.1947e-08
PHF1	-2.40913	5.87386e-06
PHF6	1.13115	0.0399294
PHGDH	1.33806	0.00295933
PHKA1	2.34241	0.0124827
PHKB	-1.48197	0.000399898
PHLDA1	2.02222	0.00258478
PHLDA2	2.74924	0.00351792
PHLDB2	2.6592	0.0441808
PHLPP1	1.73291	2.23177e-05
PHYKPL	-1.58438	0.000208469
PI16	-4.15826	0.00502868
PI4K2B	1.21409	0.00415837
PIF1	2.0094	0.00742612
PIGR	3.52991	0.0057348
PIK3IP1	-3.62174	9.05237e-06
PILRA	-3.05191	7.45484e-05
PILRB	-1.69473	4.09963e-05
PINK1	-1.38211	0.000939108
PINLYP	1.46505	0.0093939
PINX1	1.25287	0.00300244
PIP5K1B	2.46794	0.000679346
PIPOX	-3.16383	0.00948237
PITPNM2	-1.39491	0.00357174
PIWIL2	-3.07765	0.00271587
PKM	1.67514	0.00147935
PKMYT1	1.94607	0.00101331
PKN3	1.34547	3.59326e-05
PKP4	1.08104	0.00396193
PLA2G10	-3.33781	0.041455
PLA2G4C	-2.21104	0.0027663
PLA2G6	-1.85537	0.00014209
PLA2G7	-4.73581	0.000190596
PLAG1	-1.63742	0.00584057
PLAGL2	1.4064	0.000732215
PLBD1	-2.8289	0.0358441
PLCB2	-1.20727	0.000641357
PLCD1	-1.81509	0.000900794
PLCE1	-1.11145	0.0211189
PLCG1-AS1	-2.75959	0.000790657
PLCH2	-2.53587	0.00299875
PLCL1	-2.68296	2.88658e-14
[truncated: 1,275 more rows]
